# Supplementary material for: Association between sleep-related phenotypes and gut microbiota: a two-sample bidirectional Mendelian randomization study
Source: Front Microbiol. 2024 Feb 2;15:1341643. doi: 10.3389/fmicb.2024.1341643 (PMC10869596; doi:10.3389/fmicb.2024.1341643)
Supplement: Supplementary file 3 [file Table_3.XLSX]

## Sheet: S1
	Supplementary Table S1 Detailed information of studies and datasets used in the present study.
	Data	GWAS ID	Ancestry	Sample size	Number of SNPs	Web source
	Gut microbiota	Supplementary Table S3	European ancestry	14306 individuals	5684804	https://gwas.mrcieu.ac.uk
	Daytime dozing	ukb-b-5776	European ancestry	460913 individuals	9851867	https://gwas.mrcieu.ac.uk
	Ease of getting up	ukb-b-2772	European ancestry	461658 individuals	9851867	https://gwas.mrcieu.ac.uk
	Insomnia	ukb-b-3957	European ancestry	462341 individuals	9851867	https://gwas.mrcieu.ac.uk
	Morningness	ukb-b-4956	European ancestry	413343 individuals	9851867	https://gwas.mrcieu.ac.uk
	Daytime napping	ukb-b-4616	European ancestry	462400 individuals	9851867	https://gwas.mrcieu.ac.uk
	Sleep duration	ukb-b-4424	European ancestry	460099 individuals	9851867	https://gwas.mrcieu.ac.uk
	Snoring	ukb-b-17400	European ancestry	430438 individuals	9851867	https://gwas.mrcieu.ac.uk

## Sheet: S2
	Supplementary Table S2 The traits utilized and their respective definitions in the present study.
	Trait	Trait types	Trait definition
	Insomnia	binary	Insomnia complaints were assessed by asking: “Do you have trouble falling asleep at night or do you wake up in the middle of the night?” Participants were instructed to answer this question in relation to the previous four weeks when in doubt. The participants were able to choose one of the following four answers: “never/rarely”, “sometimes”, “usually”, or “prefer not to answer”. Insomnia cases w…
	Morningness	continuous	Morningness (i.e. being a morning person rather than an evening person) was assessed by asking: “Do you consider yourself to be?”, followed by the answering categories “Definitely a ‘morning’ person”, “More a ‘morning’ than ‘evening’ person”, “More an ‘evening’ than a ‘morning’ person”, “Definitely an ‘evening’ person”, and “Do not know”, and was analyzed on a continuous scale.
	Sleep duration	continuous	Sleep duration was assessed by asking: “About how many hours sleep do you get in every 24 hours? (please include naps)". The answer could only contain integer values (round hours). Sleep duration was analyzed as a continuous outcome
	Ease of getting up in the morning	continuous	Ease of getting up in the morning was assessed by asking: “On an average day, how easy do you find getting up in the morning?”. The possible answers included “not at all easy”, “not very easy”, “fairly easy” and “very easy”. Data were available 385,949 unrelated participants of European descent after quality control. Ease of getting up in the morning was analyzed as a continuous outcome, with fou…
	Daytime napping	dichotomous	Daytime napping was assessed by asking: “Do you have a nap during the day?”. The three possible answers included categories “never/rarely”, “sometimes” and “usually”. Daytime napping was analyzed as a dichotomous trait (“never/rarely” and “sometimes”, vs. “usually”).
	Daytime sleepiness/Dozing	dichotomous	Daytime sleepiness (dozing) was assessed by asking: “How likely are you to doze off or fall asleep during the daytime when you don't mean to? (e.g. when working, reading or driving)”. The possible answering options were: “never/rarely”, “sometimes”, “often” and “all of the time”. The answers were analyzed as a dichotomous trait (“never/rarely” and “sometimes” vs. “often” and “all the time”).
	Snoring	binary	Snoring was assessed by asking: "Does your partner or a close relative or friend complain about your snoring?". Participants could answer with “yes” or “no”
	Gut microbiota

## Sheet: S3
	Supplementary Table S3 Gut microbiota included in the MR analysis.
		exposure	gut microbiota
	1	ebi-a-GCST90016908	class Actinobacteria
	2	ebi-a-GCST90016909	class Alphaproteobacteria
	3	ebi-a-GCST90016910	class Bacilli
	4	ebi-a-GCST90016911	class Bacteroidia
	5	ebi-a-GCST90016912	class Betaproteobacteria
	6	ebi-a-GCST90016913	class Clostridia
	7	ebi-a-GCST90016914	class Coriobacteriia
	8	ebi-a-GCST90016915	class Deltaproteobacteria
	9	ebi-a-GCST90016916	class Erysipelotrichia
	10	ebi-a-GCST90016917	class Gammaproteobacteria
	11	ebi-a-GCST90016918	class Lentisphaeria
	12	ebi-a-GCST90016919	class Melainabacteria
	13	ebi-a-GCST90016920	class Methanobacteria
	14	ebi-a-GCST90016921	class Mollicutes
	15	ebi-a-GCST90016922	class Negativicutes
	16	ebi-a-GCST90016923	class Verrucomicrobiae
	17	ebi-a-GCST90016924	family Acidaminococcaceae
	18	ebi-a-GCST90016925	family Actinomycetaceae
	19	ebi-a-GCST90016926	family Alcaligenaceae
	20	ebi-a-GCST90016927	family Bacteroidaceae
	21	ebi-a-GCST90016928	family Bacteroidales S24 7group
	22	ebi-a-GCST90016929	family Bifidobacteriaceae
	23	ebi-a-GCST90016930	family Christensenellaceae
	24	ebi-a-GCST90016931	family Clostridiaceae1
	25	ebi-a-GCST90016932	family Clostridiales vadin BB60 group
	26	ebi-a-GCST90016933	family Coriobacteriaceae
	27	ebi-a-GCST90016934	family Defluviitaleaceae
	28	ebi-a-GCST90016935	family Desulfovibrionaceae
	29	ebi-a-GCST90016936	family Enterobacteriaceae
	30	ebi-a-GCST90016937	family Erysipelotrichaceae
	31	ebi-a-GCST90016938	family Family XI
	32	ebi-a-GCST90016939	family Family XIII
	33	ebi-a-GCST90016940	family Lachnospiraceae
	34	ebi-a-GCST90016941	family Lactobacillaceae
	35	ebi-a-GCST90016942	family Methanobacteriaceae
	36	ebi-a-GCST90016943	family Oxalobacteraceae
	37	ebi-a-GCST90016944	family Pasteurellaceae
	38	ebi-a-GCST90016945	family Peptococcaceae
	39	ebi-a-GCST90016946	family Peptostreptococcaceae
	40	ebi-a-GCST90016947	family Porphyromonadaceae
	41	ebi-a-GCST90016948	family Prevotellaceae
	42	ebi-a-GCST90016949	family Rhodospirillaceae
	43	ebi-a-GCST90016950	family Rikenellaceae
	44	ebi-a-GCST90016951	family Ruminococcaceae
	45	ebi-a-GCST90016952	family Streptococcaceae
	46	ebi-a-GCST90016953	unknown family
	47	ebi-a-GCST90016954	unknown family
	48	ebi-a-GCST90016955	unknown family
	49	ebi-a-GCST90016956	family Veillonellaceae
	50	ebi-a-GCST90016957	family Verrucomicrobiaceae
	51	ebi-a-GCST90016958	family Victivallaceae
	52	ebi-a-GCST90016959	genus Actinomyces
	53	ebi-a-GCST90016960	genus Adlercreutzia
	54	ebi-a-GCST90016961	genus Akkermansia
	55	ebi-a-GCST90016962	genus Alistipes
	56	ebi-a-GCST90016963	genus Allisonella
	57	ebi-a-GCST90016964	genus Alloprevotella
	58	ebi-a-GCST90016965	genus Anaerofilum
	59	ebi-a-GCST90016966	genus Anaerostipes
	60	ebi-a-GCST90016967	genus Anaerotruncus
	61	ebi-a-GCST90016968	genus Bacteroides
	62	ebi-a-GCST90016969	genus Barnesiella
	63	ebi-a-GCST90016970	genus Bifidobacterium
	64	ebi-a-GCST90016971	genus Bilophila
	65	ebi-a-GCST90016972	genus Blautia
	66	ebi-a-GCST90016973	genus Butyricicoccus
	67	ebi-a-GCST90016974	genus Butyricimonas
	68	ebi-a-GCST90016975	genus Butyrivibrio
	69	ebi-a-GCST90016976	genus Candidatus Soleaferrea
	70	ebi-a-GCST90016977	genus Catenibacterium
	71	ebi-a-GCST90016978	genus Christensenellaceae R 7group
	72	ebi-a-GCST90016979	genus Clostridium innocuum group
	73	ebi-a-GCST90016980	genus Clostridium sensustricto1
	74	ebi-a-GCST90016981	genus Collinsella
	75	ebi-a-GCST90016982	genus Coprobacter
	76	ebi-a-GCST90016983	genus Coprococcus1
	77	ebi-a-GCST90016984	genus Coprococcus2
	78	ebi-a-GCST90016985	genus Coprococcus3
	79	ebi-a-GCST90016986	genus Defluviitaleaceae UCG011
	80	ebi-a-GCST90016987	genus Desulfovibrio
	81	ebi-a-GCST90016988	genus Dialister
	82	ebi-a-GCST90016989	genus Dorea
	83	ebi-a-GCST90016990	genus Eggerthella
	84	ebi-a-GCST90016991	genus Eisenbergiella
	85	ebi-a-GCST90016992	genus Enterorhabdus
	86	ebi-a-GCST90016993	genus Erysipelatoclostridium
	87	ebi-a-GCST90016994	genus Erysipelotrichaceae UCG003
	88	ebi-a-GCST90016995	genus Escherichia Shigella
	89	ebi-a-GCST90016996	genus Eubacterium brachy group
	90	ebi-a-GCST90016997	genus Eubacterium coprostanoligenes group
	91	ebi-a-GCST90016998	genus Eubacterium eligens group
	92	ebi-a-GCST90016999	genus Eubacterium fissicatena group
	93	ebi-a-GCST90017000	genus Eubacterium hallii group
	94	ebi-a-GCST90017001	genus Eubacterium nodatum group
	95	ebi-a-GCST90017002	genus Eubacterium oxidoreducens group
	96	ebi-a-GCST90017003	genus Eubacterium rectale group
	97	ebi-a-GCST90017004	genus Eubacterium ruminantium group
	98	ebi-a-GCST90017005	genus Eubacterium ventriosum group
	99	ebi-a-GCST90017006	genus Eubacterium xylanophilum group
	100	ebi-a-GCST90017007	genus Faecalibacterium
	101	ebi-a-GCST90017008	genus Family XIII AD3011 group
	102	ebi-a-GCST90017009	genus Family XIII UCG001
	103	ebi-a-GCST90017010	genus Flavonifractor
	104	ebi-a-GCST90017011	genus Fusicatenibacter
	105	ebi-a-GCST90017012	genus Gordonibacter
	106	ebi-a-GCST90017013	genus Haemophilus
	107	ebi-a-GCST90017014	genus Holdemanella
	108	ebi-a-GCST90017015	genus Holdemania
	109	ebi-a-GCST90017016	genus Howardella
	110	ebi-a-GCST90017017	genus Hungatella
	111	ebi-a-GCST90017018	genus Intestinibacter
	112	ebi-a-GCST90017019	genus Intestinimonas
	113	ebi-a-GCST90017020	genus Lachnoclostridium
	114	ebi-a-GCST90017021	genus Lachnospiraceae FCS020 group
	115	ebi-a-GCST90017022	genus Lachnospiraceae NC2004 group
	116	ebi-a-GCST90017023	genus Lachnospiraceae ND3007 group
	117	ebi-a-GCST90017024	genus Lachnospiraceae NK4A136 group
	118	ebi-a-GCST90017025	genus Lachnospiraceae UCG001
	119	ebi-a-GCST90017026	genus Lachnospiraceae UCG004
	120	ebi-a-GCST90017027	genus Lachnospiraceae UCG008
	121	ebi-a-GCST90017028	genus Lachnospiraceae UCG010
	122	ebi-a-GCST90017029	genus Lachnospira
	123	ebi-a-GCST90017030	genus Lactobacillus
	124	ebi-a-GCST90017031	genus Lactococcus
	125	ebi-a-GCST90017032	genus Marvinbryantia
	126	ebi-a-GCST90017033	genus Methanobrevibacter
	127	ebi-a-GCST90017034	genus Odoribacter
	128	ebi-a-GCST90017035	genus Olsenella
	129	ebi-a-GCST90017036	genus Oscillibacter
	130	ebi-a-GCST90017037	genus Oscillospira
	131	ebi-a-GCST90017038	genus Oxalobacter
	132	ebi-a-GCST90017039	genus Parabacteroides
	133	ebi-a-GCST90017040	genus Paraprevotella
	134	ebi-a-GCST90017041	genus Parasutterella
	135	ebi-a-GCST90017042	genus Peptococcus
	136	ebi-a-GCST90017043	genus Phascolarctobacterium
	137	ebi-a-GCST90017044	genus Prevotella7
	138	ebi-a-GCST90017045	genus Prevotella9
	139	ebi-a-GCST90017046	genus Rikenellaceae RC9 gut group
	140	ebi-a-GCST90017047	genus Romboutsia
	141	ebi-a-GCST90017048	genus Roseburia
	142	ebi-a-GCST90017049	genus Ruminiclostridium5
	143	ebi-a-GCST90017050	genus Ruminiclostridium6
	144	ebi-a-GCST90017051	genus Ruminiclostridium9
	145	ebi-a-GCST90017052	genus Ruminococcaceae NK4A214 group
	146	ebi-a-GCST90017053	genus Ruminococcaceae UCG002
	147	ebi-a-GCST90017054	genus Ruminococcaceae UCG003
	148	ebi-a-GCST90017055	genus Ruminococcaceae UCG004
	149	ebi-a-GCST90017056	genus Ruminococcaceae UCG005
	150	ebi-a-GCST90017057	genus Ruminococcaceae UCG009
	151	ebi-a-GCST90017058	genus Ruminococcaceae UCG010
	152	ebi-a-GCST90017059	genus Ruminococcaceae UCG011
	153	ebi-a-GCST90017060	genus Ruminococcaceae UCG013
	154	ebi-a-GCST90017061	genus Ruminococcaceae UCG014
	155	ebi-a-GCST90017062	genus Ruminococcus1
	156	ebi-a-GCST90017063	genus Ruminococcus2
	157	ebi-a-GCST90017064	genus Ruminococcus gauvreauii group
	158	ebi-a-GCST90017065	genus Ruminococcus gnavus group
	159	ebi-a-GCST90017066	genus Ruminococcus torques group
	160	ebi-a-GCST90017067	genus Sellimonas
	161	ebi-a-GCST90017068	genus Senegalimassilia
	162	ebi-a-GCST90017069	genus Slackia
	163	ebi-a-GCST90017070	genus Streptococcus
	164	ebi-a-GCST90017071	genus Subdoligranulum
	165	ebi-a-GCST90017072	genus Sutterella
	166	ebi-a-GCST90017073	genus Terrisporobacter
	167	ebi-a-GCST90017074	genus Turicibacter
	168	ebi-a-GCST90017075	genus Tyzzerella3
	169	ebi-a-GCST90017076	unknown genus
	170	ebi-a-GCST90017077	unknown genus
	171	ebi-a-GCST90017078	unknown genus
	172	ebi-a-GCST90017079	unknown genus
	173	ebi-a-GCST90017080	unknown genus
	174	ebi-a-GCST90017081	unknown genus
	175	ebi-a-GCST90017082	unknown genus
	176	ebi-a-GCST90017083	unknown genus
	177	ebi-a-GCST90017084	unknown genus
	178	ebi-a-GCST90017085	unknown genus
	179	ebi-a-GCST90017086	unknown genus
	180	ebi-a-GCST90017087	unknown genus
	181	ebi-a-GCST90017088	genus Veillonella
	182	ebi-a-GCST90017089	genus Victivallis
	183	ebi-a-GCST90017090	order Actinomycetales
	184	ebi-a-GCST90017091	order Bacillales
	185	ebi-a-GCST90017092	order Bacteroidales
	186	ebi-a-GCST90017093	order Bifidobacteriales
	187	ebi-a-GCST90017094	order Burkholderiales
	188	ebi-a-GCST90017095	order Clostridiales
	189	ebi-a-GCST90017096	order Coriobacteriales
	190	ebi-a-GCST90017097	order Desulfovibrionales
	191	ebi-a-GCST90017098	order Enterobacteriales
	192	ebi-a-GCST90017099	order Erysipelotrichales
	193	ebi-a-GCST90017100	order Gastranaerophilales
	194	ebi-a-GCST90017101	order Lactobacillales
	195	ebi-a-GCST90017102	order Methanobacteriales
	196	ebi-a-GCST90017103	order Mollicutes RF9
	197	ebi-a-GCST90017104	order NB1n
	198	ebi-a-GCST90017105	order Pasteurellales
	199	ebi-a-GCST90017106	order Rhodospirillales
	200	ebi-a-GCST90017107	order Selenomonadales
	201	ebi-a-GCST90017108	order Verrucomicrobiales
	202	ebi-a-GCST90017109	order Victivallales
	203	ebi-a-GCST90017110	phylum Actinobacteria
	204	ebi-a-GCST90017111	phylum Bacteroidetes
	205	ebi-a-GCST90017112	phylum Cyanobacteria
	206	ebi-a-GCST90017113	phylum Euryarchaeota
	207	ebi-a-GCST90017114	phylum Firmicutes
	208	ebi-a-GCST90017115	phylum Lentisphaerae
	209	ebi-a-GCST90017116	phylum Proteobacteria
	210	ebi-a-GCST90017117	phylum Tenericutes
	211	ebi-a-GCST90017118	phylum Verrucomicrobia

## Sheet: S4
	Supplementary Table S4 Instrumental variables used in MR analysis of the association between gut microbiota and daytime dozing.
	Bacterial taxa (exposure)	SNP	Effect allele	Other allele	MAF	Exposure (Bacteria)			Outcome (daytime dozing)
						Beta	SE	P-value	Beta	SE	P-value
	class Actinobacteria	rs11655079	T	C	0.2495	-0.0560674	0.0124286	5.92516e-06	0.000811417	0.00114262	0.48
	class Actinobacteria	rs11745923	G	T	0.3966	0.0563759	0.0115529	1.58132e-06	-0.00175921	0.00104965	0.0940005
	class Actinobacteria	rs12049045	A	G	0.3817	0.0510452	0.0114325	8.62621e-06	-0.000618432	0.00106806	0.56
	class Actinobacteria	rs134366	A	G	0.9404	-0.111877	0.023501	1.50428e-06	0.00338071	0.00228749	0.14
	class Actinobacteria	rs1376754	G	A	0.4702	0.0509242	0.0112503	6.71382e-06	0.000890212	0.00104422	0.39
	class Actinobacteria	rs1515761	C	T	0.8668	-0.0762317	0.0169884	4.96364e-06	0.00156309	0.00148491	0.29
	class Actinobacteria	rs182549	T	C	0.5089	-0.111489	0.012066	3.78966e-20	-0.00058988	0.00116436	0.61
	class Actinobacteria	rs4945008	G	A	0.6998	-0.0540741	0.0121393	5.39237e-06	7.80071e-05	0.00123905	0.95
	class Actinobacteria	rs6660520	G	A	0.7853	-0.0711483	0.0134495	1.10652e-07	0.000797393	0.00130294	0.54
	class Actinobacteria	rs72767435	T	C	0.0676	-0.126352	0.0273626	2.56803e-06	-0.000983252	0.00240914	0.68
	class Actinobacteria	rs7322849	T	C	0.0964	0.0944467	0.0192976	6.20798e-07	-0.00060229	0.00223688	0.79
	class Actinobacteria	rs80083040	T	G	0.0517	0.155784	0.0348017	8.62105e-06	0.000591723	0.0022531	0.79
	class Actinobacteria	rs8047955	G	A	0.6481	-0.0575816	0.0116762	8.3372e-07	-0.000532126	0.00107907	0.62
	class Actinobacteria	rs857444	C	T	0.3608	0.0509553	0.011539	8.92237e-06	0.000581928	0.00108308	0.59
	class Actinobacteria	rs961091	G	A	0.4334	0.0501255	0.011255	8.67601e-06	-0.00215551	0.00105157	0.04
	class Gammaproteobacteria	rs11181912	G	A	0.3449	-0.0579153	0.0118796	9.94764e-07	-0.000344704	0.00110143	0.75
	class Gammaproteobacteria	rs12404135	A	G	0.1173	-0.0788843	0.0172415	8.89488e-06	-0.00189298	0.00156056	0.23
	class Gammaproteobacteria	rs6706173	A	C	0.1501	0.074251	0.0146392	1.99494e-07	0.00256353	0.00145418	0.0779992
	class Gammaproteobacteria	rs75101789	C	T	0.1561	0.0729012	0.0163003	8.7878e-06	0.000106907	0.00156368	0.95
	class Gammaproteobacteria	rs79795896	A	G	0.0537	-0.15921	0.0351373	7.9241e-06	-0.00301398	0.00240808	0.21
	class Gammaproteobacteria	rs9494710	C	T	0.3757	-0.0549673	0.0120924	4.54611e-06	-0.000371817	0.00106639	0.73
	genus Faecalibacterium	rs10927394	G	T	0.0268	-0.232262	0.0512364	7.01892e-06	-0.00433869	0.00301055	0.15
	genus Faecalibacterium	rs114946999	C	T	0.0984	-0.0861565	0.01896	5.69574e-06	-0.00174395	0.00177351	0.33
	genus Faecalibacterium	rs11776390	T	C	0.0895	-0.078354	0.017183	6.39676e-06	0.00228593	0.00163403	0.16
	genus Faecalibacterium	rs1271565	C	T	0.2724	-0.0576251	0.0119649	1.3017e-06	-0.000412031	0.00115669	0.719999
	genus Faecalibacterium	rs12753492	A	C	0.1491	0.0641305	0.0149933	8.80278e-06	0.00137325	0.00141792	0.33
	genus Faecalibacterium	rs2835874	T	C	0.0696	-0.0866356	0.0196496	7.54397e-06	-0.00670379	0.00197848	0.000700003
	genus Faecalibacterium	rs6910935	G	A	0.9463	-0.134864	0.0277032	1.37848e-06	-0.000545358	0.00219358	0.8
	genus Faecalibacterium	rs75499067	C	T	0.0636	0.227585	0.0465522	1.76449e-06	-0.000151842	0.00236413	0.95
	genus Faecalibacterium	rs79656633	T	C	0.1054	0.145631	0.0323019	8.13561e-06	0.000804311	0.0024274	0.74
	genus Faecalibacterium	rs9536330	T	C	0.4085	-0.048317	0.010797	5.33261e-06	0.000926983	0.00106252	0.38
	genus Family XIII AD3011 group	rs11126423	T	C	0.8867	-0.0904399	0.0196301	5.91248e-06	-9.93017e-05	0.00172752	0.95
	genus Family XIII AD3011 group	rs11736617	G	A	0.1203	-0.0759493	0.0172101	9.02049e-06	0.0020831	0.00157713	0.19
	genus Family XIII AD3011 group	rs12812672	T	C	0.0736	-0.096065	0.020828	2.55806e-06	-0.00200255	0.00179862	0.27
	genus Family XIII AD3011 group	rs149302	T	C	0.2127	-0.0645635	0.0143225	7.48187e-06	-0.00189347	0.00126805	0.14
	genus Family XIII AD3011 group	rs16840310	G	A	0.6282	0.0608052	0.0122149	6.75118e-07	-0.00175314	0.00107582	0.1
	genus Family XIII AD3011 group	rs16940167	C	T	0.169	0.0732552	0.0159898	3.90841e-06	-0.000425957	0.00142083	0.760001
	genus Family XIII AD3011 group	rs17156849	G	A	0.0626	-0.112891	0.0245292	4.1917e-06	-0.00243712	0.00196609	0.22
	genus Family XIII AD3011 group	rs62029761	A	G	0.0676	0.128753	0.0276002	3.89081e-06	-0.00223713	0.0022507	0.32
	genus Family XIII AD3011 group	rs62200412	C	T	0.171	-0.0800851	0.0163834	5.80216e-07	-0.0013973	0.00141936	0.32
	genus Family XIII AD3011 group	rs72730932	C	A	0.164	-0.0899559	0.0177107	6.88763e-07	-0.00128009	0.00142403	0.37
	genus Family XIII AD3011 group	rs739451	C	T	0.1759	0.0649589	0.0147534	7.87807e-06	-0.000231182	0.00128493	0.86
	genus Family XIII AD3011 group	rs9276029	A	G	0.168	-0.0811384	0.0185669	8.92771e-06	-0.00197281	0.00151027	0.19
	genus Family XIII AD3011 group	rs9837139	A	G	0.0815	0.10752	0.0240482	8.70803e-06	0.000335137	0.00209181	0.87
	genus Family XIII UCG001	rs112362903	A	G	0.0427	-0.149047	0.0333271	7.87771e-06	0.00235969	0.00245185	0.34
	genus Family XIII UCG001	rs12049454	T	C	0.3012	-0.0647298	0.0134065	1.17379e-06	-0.00193542	0.0011149	0.0830004
	genus Family XIII UCG001	rs1426266	C	T	0.7038	0.0665521	0.0137151	1.24934e-06	0.00203719	0.00113029	0.0710003
	genus Family XIII UCG001	rs3842897	G	A	0.0646	-0.112639	0.0242751	5.19709e-06	-0.000233576	0.00199106	0.91
	genus Family XIII UCG001	rs62414802	C	T	0.2982	-0.0611904	0.013457	4.29181e-06	-0.00081438	0.00108731	0.450001
	genus Family XIII UCG001	rs7119679	G	A	0.1501	-0.0809085	0.0174782	3.52493e-06	-0.000939871	0.00147463	0.52
	genus Family XIII UCG001	rs76463770	A	G	0.0517	0.19313	0.0419866	3.77477e-06	0.00305764	0.00243732	0.21
	genus Family XIII UCG001	rs8076666	G	A	0.8638	-0.088655	0.0198094	8.01826e-06	-0.00016927	0.00166385	0.92
	genus Flavonifractor	rs114873521	C	T	0.0765	-0.130067	0.0294087	7.12525e-06	0.00291597	0.00211215	0.17
	genus Flavonifractor	rs11811696	T	C	0.1103	-0.116063	0.0241012	2.07348e-06	-0.000180534	0.00178374	0.92
	genus Flavonifractor	rs12030302	G	A	0.5089	0.0692276	0.0137467	5.60841e-07	-0.000443995	0.00103638	0.67
	genus Flavonifractor	rs34066017	A	G	0.2455	0.0764294	0.0159789	1.52086e-06	0.00105072	0.00117681	0.37
	genus Flavonifractor	rs806808	C	T	0.5239	-0.0667272	0.0136557	1.17972e-06	-0.00154395	0.001031	0.13
	genus Fusicatenibacter	rs10439674	A	G	0.2018	-0.0572129	0.0130007	7.68493e-06	-0.000118404	0.00128594	0.93
	genus Fusicatenibacter	rs167879	T	C	0.833	0.0659543	0.0148763	5.86894e-06	0.000614375	0.00136322	0.649999
	genus Fusicatenibacter	rs1864685	A	C	0.4652	-0.0494799	0.0108105	4.96158e-06	0.000440819	0.00103363	0.67
	genus Fusicatenibacter	rs2025938	G	A	0.0765	-0.0967298	0.0205426	2.98834e-06	0.00156172	0.00187859	0.41
	genus Fusicatenibacter	rs206581	A	G	0.2087	-0.0568339	0.0127894	8.95757e-06	-0.000257215	0.00124034	0.84
	genus Fusicatenibacter	rs2132128	G	A	0.165	-0.0771914	0.0160344	1.07686e-06	0.000357511	0.00156613	0.82
	genus Fusicatenibacter	rs3303	T	C	0.0765	-0.0953657	0.020407	3.93895e-06	0.000831164	0.00186046	0.66
	genus Fusicatenibacter	rs4378146	A	C	0.2416	-0.0616691	0.0125259	7.20444e-07	0.0011237	0.0011883	0.34
	genus Fusicatenibacter	rs60254196	G	A	0.4592	0.0492427	0.0109365	5.46739e-06	-0.00163938	0.00103603	0.11
	genus Fusicatenibacter	rs62187631	T	C	0.1402	-0.0710571	0.015924	4.54527e-06	0.00151995	0.00143209	0.29
	genus Fusicatenibacter	rs62353480	A	G	0.171	-0.0701397	0.0145589	1.56769e-06	0.000335113	0.00135738	0.8
	genus Fusicatenibacter	rs6515626	G	A	0.0616	0.141575	0.0313559	7.28652e-06	-0.00100451	0.00254271	0.69
	genus Fusicatenibacter	rs704418	C	T	0.8141	-0.0739124	0.0151073	7.77428e-07	-0.00033815	0.00149603	0.82
	genus Fusicatenibacter	rs73103914	A	G	0.1779	-0.0597324	0.0134458	8.29564e-06	-0.00238175	0.00126169	0.0589997
	genus Fusicatenibacter	rs792108	C	T	0.6461	0.0508345	0.0113843	8.49533e-06	0.00110481	0.0010744	0.3
	genus Fusicatenibacter	rs8028026	G	A	0.9085	0.0792146	0.0180505	8.06325e-06	-0.00100245	0.00162954	0.54
	genus Fusicatenibacter	rs8063430	T	C	0.0596	-0.104026	0.022217	4.9289e-06	0.000389577	0.00223716	0.86
	genus Fusicatenibacter	rs9905659	G	A	0.1879	-0.061617	0.0136576	7.30988e-06	0.00196211	0.00135211	0.15
	genus Gordonibacter	rs13412653	A	C	0.3539	0.107597	0.0239228	8.61133e-06	-0.000302738	0.00107895	0.780001
	genus Gordonibacter	rs16955299	G	A	0.0835	-0.196423	0.0433538	6.37016e-06	0.00345402	0.00197037	0.08
	genus Gordonibacter	rs322296	G	A	0.1193	0.17869	0.037722	4.0242e-06	-0.00167693	0.00160288	0.3
	genus Gordonibacter	rs35042269	C	A	0.1889	-0.180293	0.0403296	8.10849e-06	0.00206022	0.0018914	0.28
	genus Gordonibacter	rs3765837	T	G	0.0785	-0.190729	0.0433608	7.16902e-06	5.51143e-05	0.0017831	0.98
	genus Gordonibacter	rs4596722	G	A	0.5239	-0.102908	0.0231571	9.0567e-06	-0.00162666	0.00103329	0.12
	genus Gordonibacter	rs61934597	C	T	0.0755	-0.172495	0.0388567	8.36681e-06	-0.0024239	0.00175195	0.17
	genus Gordonibacter	rs71545975	A	G	0.173	-0.153972	0.0338918	7.03947e-06	-0.00130424	0.0014821	0.38
	genus Gordonibacter	rs72714787	C	A	0.1044	0.181405	0.0377102	1.42889e-06	-0.00164166	0.00172438	0.34
	genus Gordonibacter	rs72939513	A	G	0.0537	-0.21399	0.0490592	7.98197e-06	-0.00366503	0.00223746	0.1
	genus Gordonibacter	rs7294633	T	C	0.6491	-0.12867	0.0249946	3.43764e-07	0.00095694	0.00113374	0.4
	genus Gordonibacter	rs768830	A	G	0.8708	-0.149852	0.0333315	7.75586e-06	0.0032674	0.00153074	0.0329997
	genus Haemophilus	rs10781340	A	G	0.834	-0.0948915	0.0203221	4.32265e-06	-0.000343243	0.0013735	0.8
	genus Haemophilus	rs111582866	G	A	0.1014	-0.124265	0.026016	1.27347e-06	-0.00154957	0.00168355	0.36
	genus Haemophilus	rs35509	G	A	0.0785	0.128249	0.0268779	2.00951e-06	-0.00149737	0.00176309	0.4
	genus Haemophilus	rs4822728	T	C	0.4374	0.0705861	0.0151388	3.47848e-06	-0.000745611	0.00106307	0.48
	genus Haemophilus	rs76022354	C	T	0.0328	0.244638	0.0505504	1.83033e-06	-0.0015941	0.002516	0.53
	genus Haemophilus	rs78909003	T	C	0.0497	-0.246256	0.0503924	1.66744e-06	-0.000935133	0.00231892	0.69
	genus Haemophilus	rs9328464	T	C	0.492	0.0723095	0.0148799	1.42269e-06	0.000698209	0.00102712	0.5
	genus Haemophilus	rs9382510	C	T	0.2455	-0.093521	0.0172649	7.12049e-08	-0.000188085	0.00121847	0.88
	genus Haemophilus	rs9895850	T	C	0.0497	-0.192957	0.0416755	2.14062e-06	0.000807125	0.00234748	0.73
	genus Holdemanella	rs12513188	G	A	0.2217	0.0903906	0.0195276	4.65479e-06	-0.00175366	0.00130474	0.18
	genus Holdemanella	rs17586763	T	C	0.0179	-0.227285	0.0510135	7.71951e-06	0.000478077	0.002545	0.85
	genus Holdemanella	rs1926302	G	A	0.1531	-0.107972	0.0231421	7.50136e-06	0.00272589	0.00155985	0.0810009
	genus Holdemanella	rs34187114	C	A	0.166	-0.104505	0.022601	5.13499e-06	-0.00203599	0.00142023	0.15
	genus Holdemanella	rs35228298	G	A	0.2465	0.0934832	0.0202886	7.29844e-06	0.000448908	0.00126131	0.719999
	genus Holdemanella	rs4541991	T	C	0.2356	-0.0927334	0.0194435	2.10092e-06	-0.002769	0.00126064	0.0280001
	genus Holdemanella	rs607782	C	T	0.6183	0.0854214	0.0172515	7.19449e-07	-0.00148064	0.00110254	0.18
	genus Holdemanella	rs62113381	T	C	0.159	-0.105447	0.0232029	5.53886e-06	0.000372751	0.00144787	0.8
	genus Holdemanella	rs73011279	T	C	0.2078	-0.0961669	0.0199336	1.36044e-06	0.0026094	0.00124901	0.0369999
	genus Holdemanella	rs75764681	T	C	0.0626	-0.283103	0.0598999	1.94272e-06	9.70184e-05	0.00254272	0.97
	genus Holdemanella	rs8113760	G	A	0.3519	0.078999	0.01734	4.62392e-06	-0.00176727	0.00107856	0.1
	genus Holdemania	rs10885477	T	C	0.0616	-0.135137	0.0301894	8.59825e-06	-0.00093455	0.0021077	0.66
	genus Holdemania	rs11080063	G	A	0.4662	-0.0665238	0.0149837	6.66884e-06	-0.00164538	0.00102841	0.11
	genus Holdemania	rs111745969	A	G	0.0795	0.120677	0.0265781	3.70775e-06	0.00111994	0.00174602	0.52
	genus Holdemania	rs113593397	A	G	0.1024	-0.128935	0.0282526	9.35729e-06	-0.000485912	0.00185308	0.79
	genus Holdemania	rs116500994	G	T	0.0517	-0.13755	0.0293386	2.34477e-06	2.10006e-06	0.00200803	1
	genus Holdemania	rs12701617	A	G	0.4583	-0.0660617	0.0149427	9.51853e-06	0.00160387	0.00104047	0.12
	genus Holdemania	rs1867876	T	C	0.2942	0.0842919	0.0162192	2.7388e-07	0.00114868	0.00114337	0.32
	genus Holdemania	rs4146507	C	T	0.2217	0.079488	0.0177002	7.2297e-06	0.000680045	0.00125668	0.59
	genus Holdemania	rs6133067	T	C	0.3111	0.0910829	0.0178561	5.16928e-07	0.000237661	0.00130982	0.86
	genus Holdemania	rs73139538	G	A	0.0527	-0.148594	0.0327469	7.77177e-06	-0.00167909	0.0021324	0.43
	genus Holdemania	rs77293403	A	G	0.0457	0.164556	0.0341775	1.77468e-06	-0.00561391	0.00213396	0.00850002
	genus Holdemania	rs80149660	C	T	0.0586	-0.232987	0.0519183	6.04213e-06	-0.000232135	0.00216417	0.91
	genus Holdemania	rs9500080	C	T	0.2346	0.0926764	0.0178886	4.08517e-07	0.000417702	0.0012405	0.74
	genus Holdemania	rs9529719	C	T	0.675	-0.074038	0.0160494	5.96664e-06	-0.000403023	0.0011266	0.719999
	genus Holdemania	rs967319	T	C	0.2465	0.0788638	0.0176744	8.38147e-06	-0.00111932	0.00119805	0.35
	genus Howardella	rs10048062	C	T	0.1074	-0.147352	0.0336531	8.58875e-06	0.00440168	0.00154756	0.00449997
	genus Howardella	rs12452946	A	G	0.501	-0.105833	0.0228941	3.80391e-06	-0.000222443	0.00103654	0.83
	genus Howardella	rs1484873	G	A	0.9314	0.227831	0.046335	2.55918e-06	-0.00184386	0.00229701	0.42
	genus Howardella	rs17167098	G	A	0.1133	-0.169366	0.0352068	1.12323e-06	-0.000550246	0.00147778	0.709999
	genus Howardella	rs2154047	A	C	0.9324	0.192557	0.0420093	9.97034e-06	-0.00155871	0.00186683	0.4
	genus Howardella	rs36081916	T	C	0.1113	-0.18123	0.0402987	4.70046e-06	0.0011544	0.00172433	0.5
	genus Howardella	rs3791893	A	G	0.1233	0.147035	0.034023	9.49708e-06	-0.00139507	0.00159552	0.38
	genus Howardella	rs609430	T	G	0.339	-0.112045	0.0239328	3.34488e-06	0.00121637	0.00109179	0.27
	genus Howardella	rs672217	G	A	0.1412	0.164146	0.0349993	3.52468e-06	0.00014215	0.00153576	0.93
	genus Howardella	rs901099	T	G	0.3121	-0.12718	0.0250924	6.5286e-07	-0.000459064	0.00112628	0.68
	class Lentisphaeria	rs1002941	A	G	0.7207	-0.105025	0.0233484	8.14836e-06	-7.08016e-05	0.00115532	0.95
	class Lentisphaeria	rs11770843	C	T	0.2594	0.109431	0.0234879	1.9073e-06	-0.000242814	0.00115344	0.83
	class Lentisphaeria	rs17114848	G	A	0.1093	0.152377	0.0324332	4.05864e-06	-0.000945701	0.0015927	0.55
	class Lentisphaeria	rs2031282	A	G	0.17	0.122368	0.0270329	4.38258e-06	0.000171839	0.0014554	0.91
	class Lentisphaeria	rs2825714	A	G	0.1571	-0.13741	0.0289246	1.72211e-06	0.000695946	0.00145524	0.630001
	class Lentisphaeria	rs62570196	C	T	0.0686	-0.21635	0.0439866	1.07924e-06	-0.000262218	0.00192128	0.89
	class Lentisphaeria	rs72640280	A	G	0.0537	0.220207	0.0486196	5.18036e-06	-0.00063617	0.00221801	0.77
	class Lentisphaeria	rs77599476	A	G	0.0656	0.230292	0.0480168	1.86132e-06	0.000822271	0.00227019	0.719999
	genus Hungatella	rs10044993	A	C	0.8827	-0.139547	0.0316748	8.06659e-06	-0.00155856	0.00146938	0.29
	genus Hungatella	rs13128780	T	C	0.1451	-0.149725	0.0312777	1.74997e-06	0.00082723	0.00147134	0.57
	genus Hungatella	rs13249325	T	G	0.3668	-0.100023	0.0225883	9.6917e-06	-0.000957735	0.00106521	0.37
	genus Hungatella	rs17092615	G	A	0.1243	0.152235	0.0337867	7.37683e-06	0.000934543	0.00153845	0.54
	genus Hungatella	rs72759041	G	T	0.2346	-0.126025	0.0282242	3.86091e-06	-0.000943463	0.00121092	0.44
	genus Intestinibacter	rs10805326	A	G	0.7217	-0.0775151	0.0139665	3.54544e-08	0.00130466	0.00112159	0.24
	genus Intestinibacter	rs11109097	T	C	0.6879	-0.0624272	0.0138539	5.4949e-06	0.000921274	0.001125	0.41
	genus Intestinibacter	rs118030283	G	A	0.0378	-0.151829	0.0324471	2.67436e-06	0.00158632	0.00227238	0.49
	genus Intestinibacter	rs16938435	T	C	0.0606	-0.112189	0.0235439	1.80098e-06	0.00175902	0.00196128	0.37
	genus Intestinibacter	rs2098844	T	C	0.5755	0.0575295	0.0128416	6.78875e-06	-4.67127e-05	0.00103955	0.96
	genus Intestinibacter	rs2702387	G	A	0.6481	-0.0608559	0.0132145	4.25991e-06	0.00103394	0.00109293	0.34
	genus Intestinibacter	rs4327025	G	A	0.1948	-0.0810346	0.0154397	1.64327e-07	0.00217778	0.00125633	0.0830004
	genus Intestinibacter	rs447950	A	G	0.2992	0.0628342	0.0136652	5.6391e-06	0.000801737	0.00111874	0.47
	genus Intestinibacter	rs478972	C	T	0.9404	0.142681	0.0297116	1.81991e-06	-0.00160978	0.00237932	0.5
	genus Intestinibacter	rs6062862	A	G	0.0944	0.0924508	0.0204658	6.6799e-06	0.00056734	0.00159874	0.719999
	genus Intestinibacter	rs62430350	T	C	0.0577	0.151096	0.0351476	6.84227e-06	0.000490256	0.0023269	0.83
	genus Intestinibacter	rs68093214	C	T	0.2575	0.0662258	0.0149877	9.25763e-06	-0.000684585	0.00119369	0.57
	genus Intestinibacter	rs6875660	C	T	0.1233	0.0890455	0.0193905	3.05781e-06	-0.00330757	0.00163328	0.0430002
	genus Intestinibacter	rs893394	G	A	0.4195	0.0583322	0.0130729	7.85037e-06	0.00044572	0.00105123	0.67
	genus Intestinibacter	rs9348442	C	T	0.0875	0.099082	0.0221625	6.25936e-06	-0.000729794	0.00193837	0.709999
	genus Intestinimonas	rs10262702	T	C	0.1292	0.0918017	0.0194885	2.06072e-06	-0.00189007	0.00156612	0.23
	genus Intestinimonas	rs11258178	A	G	0.4145	0.0660742	0.0134139	6.982e-07	-0.000408121	0.0010678	0.7
	genus Intestinimonas	rs12226153	A	G	0.0616	-0.151142	0.0306922	5.12165e-07	-0.00154445	0.00219207	0.48
	genus Intestinimonas	rs17067892	C	T	0.0765	0.107194	0.0250013	6.37926e-06	-0.00208922	0.0019972	0.3
	genus Intestinimonas	rs1859797	G	A	0.504	0.060368	0.0131793	4.1223e-06	-0.000910037	0.00103884	0.38
	genus Intestinimonas	rs2276760	A	G	0.2197	-0.0685233	0.0152546	7.84061e-06	-0.00051633	0.00125528	0.68
	genus Intestinimonas	rs2731794	C	T	0.0596	0.120632	0.0257529	1.91743e-06	0.00285297	0.00206061	0.17
	genus Intestinimonas	rs2930225	T	G	0.7416	-0.0729524	0.0152948	1.34623e-06	-0.000788235	0.00116082	0.5
	genus Intestinimonas	rs4113676	A	C	0.0616	-0.218507	0.0490152	7.41635e-06	-0.00532486	0.00242078	0.0280001
	genus Intestinimonas	rs4784055	T	C	0.0557	-0.175324	0.038599	8.71806e-07	-0.000353178	0.00257149	0.89
	genus Intestinimonas	rs62240188	G	A	0.0686	0.130074	0.0267179	2.20308e-06	-0.000716968	0.00191786	0.709999
	genus Intestinimonas	rs62427239	C	A	0.0457	0.162658	0.0367647	9.40503e-06	-0.00263617	0.00235682	0.26
	genus Intestinimonas	rs6934519	C	T	0.2753	0.0692373	0.0151154	8.56959e-06	1.0127e-07	0.00118009	1
	genus Intestinimonas	rs716604	A	G	0.1879	0.0818068	0.0165992	8.56624e-07	0.00248062	0.00134283	0.0649995
	genus Intestinimonas	rs7170984	T	C	0.2903	-0.0658116	0.0140767	2.98353e-06	0.00138266	0.00113584	0.22
	genus Intestinimonas	rs72982915	C	T	0.0457	0.183158	0.0402743	4.91157e-06	-0.000834457	0.00246445	0.73
	genus Intestinimonas	rs9823439	C	T	0.5586	0.0581947	0.0131455	9.85871e-06	-0.00281784	0.00104241	0.00690001
	genus Lachnoclostridium	rs1031599	T	G	0.9155	0.078627	0.0175644	6.31379e-06	0.000688051	0.00186692	0.709999
	genus Lachnoclostridium	rs12566975	T	C	0.493	-0.0468097	0.0105787	9.57194e-06	-0.00194676	0.00103163	0.0589997
	genus Lachnoclostridium	rs1528479	A	G	0.6302	0.0497799	0.0111919	9.63984e-06	0.00336504	0.00109913	0.00219999
	genus Lachnoclostridium	rs1997204	C	T	0.9473	0.108075	0.0242022	5.97077e-06	-0.00111584	0.00224484	0.62
	genus Lachnoclostridium	rs2385421	A	G	0.1044	0.0746186	0.0180734	7.13724e-06	-0.000339422	0.00196401	0.86
	genus Lachnoclostridium	rs3821998	C	A	0.0885	-0.0864066	0.0192519	6.72048e-06	-0.00209065	0.0018879	0.27
	genus Lachnoclostridium	rs4738679	A	G	0.6352	0.0520267	0.011404	4.41754e-06	-0.00122783	0.00109498	0.26
	genus Lachnoclostridium	rs6112314	A	C	0.3966	-0.0561715	0.0108174	2.43215e-07	0.000584256	0.00105586	0.58
	genus Lachnoclostridium	rs615997	T	C	0.499	0.0511752	0.0106491	2.0268e-06	7.92753e-05	0.00103555	0.94
	genus Lachnoclostridium	rs62285313	A	G	0.0855	0.0864203	0.0181565	1.58332e-06	0.000584864	0.00168419	0.73
	genus Lachnoclostridium	rs72829893	G	T	0.0656	0.117472	0.0268103	5.57763e-06	-0.00235836	0.00235833	0.32
	genus Lachnoclostridium	rs78068103	A	G	0.0915	0.0886199	0.0194248	3.66522e-06	-0.00271466	0.0020315	0.18
	genus Lachnoclostridium	rs789029	C	T	0.1889	-0.0641288	0.0137974	3.75327e-06	0.000952822	0.00137297	0.49
	genus Lachnospiraceae FCS020 group	rs10093861	G	A	0.498	-0.0568869	0.0121152	3.05626e-06	-0.000764833	0.00102952	0.46
	genus Lachnospiraceae FCS020 group	rs1254846	A	G	0.9085	-0.105963	0.0232501	5.59667e-06	-0.00140848	0.00200043	0.48
	genus Lachnospiraceae FCS020 group	rs1363769	C	T	0.9672	0.200628	0.0449372	1.58161e-06	-0.00142605	0.00232877	0.54
	genus Lachnospiraceae FCS020 group	rs2322265	C	T	0.2555	-0.0666305	0.0141577	5.20811e-06	3.37486e-05	0.00121193	0.98
	genus Lachnospiraceae FCS020 group	rs2862811	C	T	0.5457	-0.0564927	0.0121736	3.91913e-06	0.00101202	0.00103638	0.33
	genus Lachnospiraceae FCS020 group	rs35035870	T	C	0.0358	-0.190615	0.0414403	2.62029e-06	-0.00253408	0.00247338	0.31
	genus Lachnospiraceae FCS020 group	rs3999074	G	T	0.4781	-0.0550587	0.0121847	6.55043e-06	-0.00138309	0.00104512	0.19
	genus Lachnospiraceae FCS020 group	rs4452603	T	G	0.2863	0.0604208	0.0135965	8.98194e-06	0.000242197	0.00116717	0.84
	genus Lachnospiraceae FCS020 group	rs7249113	G	A	0.2813	0.0679483	0.0133496	3.721e-07	-0.000596651	0.00114269	0.6
	genus Lachnospiraceae FCS020 group	rs72793667	A	G	0.0835	-0.116881	0.0246589	1.63422e-06	0.00162782	0.00190195	0.39
	genus Lachnospiraceae FCS020 group	rs9308097	G	A	0.5477	-0.055381	0.0123659	7.47291e-06	-0.000748756	0.00105022	0.48
	genus Lachnospiraceae FCS020 group	rs9788306	C	T	0.2843	-0.062804	0.0130744	1.38618e-06	-0.00109066	0.00112958	0.33
	genus Lachnospiraceae NC2004 group	rs117467633	T	C	0.0626	-0.169687	0.0383169	9.13314e-06	-0.00455533	0.00205948	0.0269998
	genus Lachnospiraceae NC2004 group	rs12127733	G	A	0.1779	0.115182	0.0246006	3.10592e-06	0.00224803	0.00135685	0.0980009
	genus Lachnospiraceae NC2004 group	rs12208226	C	A	0.1064	-0.154739	0.0340372	9.74833e-06	-0.00128136	0.00188391	0.5
	genus Lachnospiraceae NC2004 group	rs12863463	G	A	0.0547	-0.156365	0.0345372	6.03976e-06	0.00170303	0.00197049	0.39
	genus Lachnospiraceae NC2004 group	rs17067076	G	A	0.0765	-0.154631	0.0352194	5.61203e-06	-0.00103543	0.00228675	0.649999
	genus Lachnospiraceae NC2004 group	rs1928659	T	C	0.2495	0.102522	0.0226445	6.17234e-06	-0.000164632	0.00120525	0.89
	genus Lachnospiraceae NC2004 group	rs1929743	T	C	0.3121	0.0837206	0.0190318	9.05503e-06	0.000188066	0.00108587	0.86
	genus Lachnospiraceae NC2004 group	rs3756315	A	G	0.339	-0.0883469	0.0188397	3.32583e-06	-5.70442e-05	0.00110359	0.96
	genus Lachnospiraceae NC2004 group	rs6116753	G	A	0.2396	0.0994748	0.0209139	2.92247e-06	-0.00212237	0.00118046	0.0719996
	genus Lachnospiraceae ND3007 group	rs2861203	G	A	0.3191	0.0572304	0.0127279	7.36936e-06	-0.00156211	0.00115251	0.18
	genus Lachnospiraceae ND3007 group	rs72776675	T	C	0.175	-0.0647067	0.014797	8.71686e-06	0.00145106	0.00135711	0.28
	genus Lachnospiraceae ND3007 group	rs9932954	A	G	0.4284	-0.0561864	0.0115984	1.24882e-06	0.000132803	0.00103787	0.9
	genus Lachnospiraceae NK4A136 group	rs10952110	G	T	0.4483	0.0487709	0.0109614	9.08113e-06	-0.000446968	0.00104027	0.67
	genus Lachnospiraceae NK4A136 group	rs11263806	A	G	0.2783	-0.0524615	0.0116758	5.06512e-06	0.00170284	0.0011227	0.13
	genus Lachnospiraceae NK4A136 group	rs12611395	G	A	0.9105	0.0902532	0.0199652	5.83042e-06	0.000514516	0.00176512	0.77
	genus Lachnospiraceae NK4A136 group	rs160061	G	A	0.5318	-0.0513831	0.0108094	2.12197e-06	-0.000691514	0.00103283	0.5
	genus Lachnospiraceae NK4A136 group	rs28540839	A	C	0.4871	0.0508285	0.0110591	9.34329e-06	-0.000319348	0.00103156	0.760001
	genus Lachnospiraceae NK4A136 group	rs2880566	T	C	0.1879	0.0599578	0.0134693	5.61423e-06	-0.000785203	0.00129764	0.55
	genus Lachnospiraceae NK4A136 group	rs4955932	T	C	0.3956	-0.0492283	0.0109388	7.05424e-06	-0.00037422	0.00107161	0.73
	genus Lachnospiraceae NK4A136 group	rs59805249	T	C	0.0905	0.0936162	0.0207982	9.45388e-06	-0.000161099	0.00218956	0.94
	genus Lachnospiraceae NK4A136 group	rs68104925	T	C	0.3708	-0.0549104	0.0115385	2.36777e-06	0.00127958	0.00107707	0.23
	genus Lachnospiraceae NK4A136 group	rs7073658	G	T	0.5954	0.0499621	0.0109693	5.26914e-06	0.00216766	0.00105863	0.0409996
	genus Lachnospiraceae NK4A136 group	rs73044693	A	G	0.0666	-0.10758	0.0229884	3.57256e-06	0.000409279	0.00190079	0.83
	genus Lachnospiraceae NK4A136 group	rs7616165	G	T	0.0368	-0.230542	0.0483465	2.77389e-06	0.0016629	0.00240674	0.49
	genus Lachnospiraceae NK4A136 group	rs76193507	A	G	0.0567	-0.22973	0.0499776	2.93089e-06	0.00242525	0.00247227	0.33
	genus Lachnospiraceae NK4A136 group	rs7832116	A	G	0.1461	-0.0714756	0.0151703	3.57084e-06	0.00448154	0.00147128	0.00230001
	genus Lachnospiraceae NK4A136 group	rs954878	A	G	0.4503	-0.0520656	0.0109082	1.78201e-06	0.00056819	0.00104123	0.59
	genus Lachnospiraceae UCG001	rs12131224	C	T	0.1163	0.117095	0.02591	7.39861e-06	0.000187533	0.00180168	0.92
	genus Lachnospiraceae UCG001	rs2050911	G	A	0.3042	0.0751466	0.0153934	1.10647e-06	0.000615492	0.00113192	0.59
	genus Lachnospiraceae UCG001	rs2371284	C	T	0.7773	0.0761893	0.0170127	7.55962e-06	0.00397449	0.00124798	0.00140001
	genus Lachnospiraceae UCG001	rs437876	T	C	0.3728	0.0784637	0.0144768	7.16556e-08	6.38848e-05	0.00107735	0.95
	genus Lachnospiraceae UCG001	rs4981345	T	C	0.3509	-0.0681973	0.0149831	6.08597e-06	3.85289e-05	0.00108706	0.97
	genus Lachnospiraceae UCG001	rs573933	T	C	0.1024	-0.107898	0.0232346	3.10506e-06	0.000928549	0.00179658	0.61
	genus Lachnospiraceae UCG001	rs62496417	T	G	0.2714	-0.0748504	0.0165681	5.87503e-06	-0.00245963	0.00121271	0.0430002
	genus Lachnospiraceae UCG001	rs7341608	T	C	0.1899	-0.0784757	0.0177648	9.48135e-06	-0.00351963	0.00132197	0.00779992
	genus Lachnospiraceae UCG001	rs74034332	G	A	0.0457	0.168045	0.0382637	3.3335e-06	0.00147555	0.0024009	0.54
	genus Lachnospiraceae UCG001	rs78848836	A	G	0.0835	-0.118868	0.0259753	3.38174e-06	0.00175066	0.00178748	0.33
	genus Lachnospiraceae UCG001	rs8104225	A	G	0.1491	0.0892098	0.0197665	8.04211e-06	0.000253517	0.00147976	0.86
	genus Lachnospiraceae UCG001	rs9403580	C	T	0.1093	0.107801	0.0229777	3.46785e-06	-0.00265373	0.00170641	0.12
	genus Lachnospiraceae UCG001	rs985416	T	C	0.7942	-0.0970258	0.0181807	1.45589e-07	0.000835617	0.00130985	0.52
	genus Lachnospiraceae UCG004	rs11128180	A	G	0.2237	0.0648288	0.0140126	4.51742e-06	-0.00119264	0.00121331	0.33
	genus Lachnospiraceae UCG004	rs12072562	T	C	0.0517	0.133104	0.0303566	7.07375e-06	0.0014415	0.00220818	0.51
	genus Lachnospiraceae UCG004	rs12673420	G	A	0.4414	0.0554351	0.0118375	2.98078e-06	0.000215563	0.00104433	0.84
	genus Lachnospiraceae UCG004	rs12747809	A	G	0.66	0.062197	0.0125685	8.64868e-07	-0.0006449	0.00110793	0.56
	genus Lachnospiraceae UCG004	rs12894272	G	A	0.6998	-0.0579792	0.0125229	4.3395e-06	-0.000862469	0.0010994	0.43
	genus Lachnospiraceae UCG004	rs233486	G	A	0.8757	0.0799088	0.017766	6.28463e-06	0.00122296	0.00151408	0.42
	genus Lachnospiraceae UCG004	rs2444793	T	C	0.5298	0.0542433	0.0118188	4.77079e-06	0.000308247	0.00103623	0.77
	genus Lachnospiraceae UCG004	rs2726805	A	G	0.4085	0.0548397	0.0120844	6.30406e-06	0.00173746	0.00105705	0.1
	genus Lachnospiraceae UCG004	rs2882478	G	A	0.4553	-0.0577091	0.0118338	1.20812e-06	0.00108761	0.00104333	0.3
	genus Lachnospiraceae UCG004	rs35182105	A	G	0.0726	-0.109724	0.024221	4.86508e-06	0.00360239	0.0020157	0.0739997
	genus Lachnospiraceae UCG004	rs6656451	T	C	0.5606	0.05436	0.011947	5.56775e-06	-0.00204367	0.00103524	0.0479999
	genus Lachnospiraceae UCG004	rs7629954	A	G	0.0686	0.108441	0.023825	5.77218e-06	-0.0031396	0.00199401	0.12
	class Melainabacteria	rs10148250	A	G	0.5437	-0.0861928	0.0193381	8.67142e-06	4.66483e-05	0.0010383	0.96
	class Melainabacteria	rs10738747	A	G	0.504	-0.0814624	0.0184409	9.95795e-06	-0.0015052	0.00103484	0.15
	class Melainabacteria	rs11150282	T	C	0.3211	0.0989487	0.0196972	6.02893e-07	0.00144091	0.00111248	0.2
	class Melainabacteria	rs113884518	T	C	0.0487	-0.205352	0.0454982	8.05675e-06	0.00110789	0.00222264	0.62
	class Melainabacteria	rs28678345	T	C	0.0467	0.214848	0.0470878	6.69083e-06	0.00254556	0.00238805	0.29
	class Melainabacteria	rs367480	A	G	0.5726	0.083758	0.0185796	8.19917e-06	0.000938719	0.00104603	0.37
	class Melainabacteria	rs4129395	G	A	0.4264	0.0896187	0.0185106	1.48057e-06	-0.0021804	0.00103792	0.0359998
	class Melainabacteria	rs789069	A	C	0.172	-0.103539	0.0234287	6.84636e-06	-0.00128302	0.00137561	0.35
	class Melainabacteria	rs79790072	T	C	0.0567	0.226722	0.0487841	3.29011e-06	0.000452317	0.00228812	0.84
	class Melainabacteria	rs9864379	T	C	0.1133	-0.159735	0.0292553	5.36056e-08	-0.00104669	0.00166809	0.53
	genus Lachnospiraceae UCG008	rs10741777	T	C	0.2614	-0.0973842	0.0194791	7.68652e-07	0.0024694	0.00121159	0.0420001
	genus Lachnospiraceae UCG008	rs10793103	T	C	0.6958	-0.0974344	0.0181279	9.34932e-08	-0.002052	0.00111546	0.0659994
	genus Lachnospiraceae UCG008	rs10801803	G	A	0.162	-0.117029	0.0243085	1.4003e-06	-0.00185861	0.00152748	0.22
	genus Lachnospiraceae UCG008	rs13024781	T	C	0.503	-0.0798769	0.0168846	2.29166e-06	0.000638115	0.00103914	0.54
	genus Lachnospiraceae UCG008	rs57091572	A	G	0.1402	-0.110443	0.0235801	2.85825e-06	-0.00403965	0.00142846	0.00470002
	genus Lachnospiraceae UCG008	rs57254474	G	A	0.2406	0.0886512	0.0199045	6.92054e-06	-0.00265428	0.00120656	0.0280001
	genus Lachnospiraceae UCG008	rs61944774	A	G	0.0577	0.179838	0.0393797	6.34118e-06	0.00311072	0.00218098	0.15
	genus Lachnospiraceae UCG008	rs62277846	C	T	0.2356	0.102292	0.0212319	1.58891e-06	0.00220809	0.00128766	0.0860003
	genus Lachnospiraceae UCG008	rs67078837	T	C	0.4583	-0.0845848	0.0170693	7.68192e-07	-0.00150016	0.00103704	0.15
	genus Lachnospiraceae UCG008	rs75356640	G	A	0.0885	0.136523	0.0303128	9.83196e-06	-0.00125931	0.00187467	0.5
	genus Lachnospiraceae UCG008	rs955844	A	C	0.1998	0.112064	0.0228369	1.80992e-06	-0.0017279	0.00139886	0.22
	genus Lachnospiraceae UCG010	rs10414815	C	T	0.8807	-0.10453	0.0230253	4.23975e-06	-0.00168656	0.00163552	0.3
	genus Lachnospiraceae UCG010	rs11192447	A	G	0.0746	0.126592	0.024345	4.68954e-07	0.00505315	0.00214264	0.0179999
	genus Lachnospiraceae UCG010	rs12346653	C	T	0.2744	0.0657686	0.0139569	2.70321e-06	0.000115026	0.0012007	0.92
	genus Lachnospiraceae UCG010	rs17730011	G	A	0.2187	-0.0702357	0.015706	7.84603e-06	-0.000414273	0.0013497	0.760001
	genus Lachnospiraceae UCG010	rs2833528	T	C	0.6392	0.0562148	0.0127763	9.91996e-06	-0.00179212	0.00107121	0.0940005
	genus Lachnospiraceae UCG010	rs336138	G	T	0.163	0.0779543	0.0171865	7.48411e-06	-0.00166251	0.00139681	0.23
	genus Lachnospiraceae UCG010	rs4576377	C	A	0.6163	0.0572001	0.0127043	7.63062e-06	0.000824568	0.0010599	0.44
	genus Lachnospiraceae UCG010	rs72894957	G	A	0.0477	0.222263	0.0486425	5.68434e-06	-0.00405752	0.00245526	0.0980009
	genus Lachnospiraceae UCG010	rs74315802	G	T	0.1213	0.0867262	0.0183477	3.19007e-06	-0.00173479	0.00155137	0.26
	genus Lachnospiraceae UCG010	rs9981767	A	C	0.3161	0.0655062	0.0131994	9.96369e-07	-0.000800285	0.00111003	0.47
	genus Lachnospira	rs56791201	C	T	0.5427	-0.051823	0.0110697	2.9282e-06	-0.00110054	0.00103109	0.29
	genus Lactobacillus	rs11674854	C	T	0.4274	-0.0852686	0.0176504	1.59199e-06	0.000540362	0.0010633	0.61
	genus Lactobacillus	rs12693845	C	T	0.3569	-0.0805447	0.0177429	8.96314e-06	0.00112704	0.00105563	0.29
	genus Lactobacillus	rs1530559	G	A	0.5676	0.0804001	0.0178207	4.93106e-06	-0.000415143	0.00104314	0.69
	genus Lactobacillus	rs16861661	G	A	0.0497	-0.183147	0.038148	1.27809e-06	0.000468222	0.00201569	0.82
	genus Lactobacillus	rs62314653	C	A	0.0626	0.187692	0.0394585	2.24383e-06	-0.000144603	0.00231807	0.95
	genus Lactobacillus	rs7399658	G	A	0.2157	-0.107134	0.0221883	3.12097e-06	0.00191339	0.00128307	0.14
	genus Lactobacillus	rs75127669	C	A	0.0706	0.139784	0.0310414	6.83439e-06	-0.00260108	0.00194188	0.18
	genus Lactobacillus	rs768253	T	G	0.3907	-0.079195	0.0171791	4.24766e-06	-0.001664	0.00105636	0.12
	genus Lactobacillus	rs77478751	A	G	0.0537	-0.219886	0.0475759	7.32706e-06	-0.00330632	0.00210667	0.12
	genus Lactobacillus	rs921925	A	C	0.2624	0.0985077	0.0203229	9.71673e-07	0.00104052	0.00126855	0.41
	genus Lactococcus	rs10417872	G	T	0.7416	-0.118306	0.024522	1.28677e-06	-0.00085816	0.00115418	0.46
	genus Lactococcus	rs123059	C	T	0.7783	0.13671	0.0274694	1.26561e-06	-0.000544079	0.00122482	0.66
	genus Lactococcus	rs12621813	G	A	0.2823	0.108423	0.0239978	6.6083e-06	-0.00110455	0.00112176	0.32
	genus Lactococcus	rs17168302	G	A	0.0656	0.191857	0.0424761	6.28608e-06	0.00366408	0.00209163	0.08
	genus Lactococcus	rs2293361	C	T	0.0646	-0.199221	0.0430969	1.39592e-06	0.000385447	0.00214807	0.86
	genus Lactococcus	rs4766997	C	T	0.2962	0.114599	0.023839	2.06144e-06	-0.000166442	0.0011222	0.88
	genus Lactococcus	rs55910161	C	T	0.1352	0.146426	0.0307367	2.36211e-06	-9.02715e-05	0.00143116	0.95
	genus Lactococcus	rs6674304	C	T	0.0686	0.200758	0.0442121	6.1776e-06	-0.00328362	0.00200653	0.1
	genus Lactococcus	rs7992246	C	T	0.6531	-0.104232	0.0230786	4.44723e-06	-0.00283568	0.00107157	0.00809991
	genus Marvinbryantia	rs11620597	T	C	0.0527	0.119479	0.0271688	7.80171e-06	-0.00280054	0.00208827	0.18
	genus Marvinbryantia	rs1187983	C	T	0.1223	-0.0935456	0.0193174	2.02428e-06	-0.00244668	0.00151461	0.11
	genus Marvinbryantia	rs146541147	G	A	0.0706	0.118845	0.0268423	6.86294e-06	0.00150173	0.00207292	0.47
	genus Marvinbryantia	rs2724813	G	A	0.7992	0.0840769	0.0167551	6.28449e-07	0.00081541	0.00135339	0.55
	genus Marvinbryantia	rs2842896	C	T	0.5278	-0.0649396	0.0131146	7.25371e-07	-6.8425e-05	0.00105711	0.95
	genus Marvinbryantia	rs2863363	G	A	0.6322	-0.0634861	0.0136323	3.11279e-06	0.000450885	0.00107235	0.67
	genus Marvinbryantia	rs3125832	A	C	0.2624	0.0679323	0.015012	5.02736e-06	-0.000787834	0.00119486	0.51
	genus Marvinbryantia	rs61884471	G	A	0.0845	0.124426	0.0248431	1.01163e-06	0.000186229	0.00198453	0.93
	genus Marvinbryantia	rs72948274	A	C	0.0577	-0.126354	0.0272212	3.25912e-06	0.000476416	0.00220964	0.83
	genus Marvinbryantia	rs8006832	G	T	0.1113	-0.0952415	0.0216699	6.58082e-06	-0.00096831	0.00167099	0.56
	genus Methanobrevibacter	rs10202904	G	T	0.5328	0.112811	0.0239106	3.08546e-06	-0.00221355	0.00104465	0.0340001
	genus Methanobrevibacter	rs1334944	T	C	0.2853	0.115197	0.0255492	7.61377e-06	0.00335498	0.00109631	0.00219999
	genus Methanobrevibacter	rs4802933	G	A	0.8221	0.135628	0.0308139	9.73823e-06	0.000710827	0.00139681	0.61
	genus Methanobrevibacter	rs6776814	T	C	0.0895	-0.188956	0.0419905	8.04896e-06	-0.00100294	0.00173852	0.56
	genus Methanobrevibacter	rs76029318	T	C	0.0646	0.222849	0.0454319	1.07552e-06	-0.00118003	0.00198795	0.55
	genus Methanobrevibacter	rs894996	C	A	0.0716	0.214213	0.0456045	3.81566e-06	0.00137632	0.00193476	0.48
	genus Odoribacter	rs10093869	A	G	0.3757	-0.0577795	0.0125389	3.67443e-06	0.00198587	0.00109479	0.0700003
	genus Odoribacter	rs10423795	T	C	0.5934	-0.0550695	0.0121164	6.5793e-06	0.00112699	0.00105278	0.28
	genus Odoribacter	rs28417404	A	G	0.169	-0.0726896	0.0161372	3.68036e-06	0.00143525	0.00140175	0.31
	genus Odoribacter	rs4793970	A	G	0.3012	-0.0576329	0.0129154	6.02698e-06	-0.00100459	0.00114299	0.38
	genus Odoribacter	rs6856150	A	G	0.8817	-0.0881922	0.0194146	6.05954e-06	-0.00334306	0.00175015	0.0560003
	genus Odoribacter	rs74553962	T	G	0.0626	0.121449	0.0264106	9.48681e-06	0.000432138	0.00213827	0.84
	genus Odoribacter	rs77779484	G	A	0.0586	-0.133489	0.0268526	6.56251e-07	0.00307565	0.00227226	0.18
	genus Olsenella	rs1035588	A	G	0.3827	-0.108148	0.0236848	4.85501e-06	-0.00100844	0.00107374	0.35
	genus Olsenella	rs17148768	G	A	0.2117	0.140434	0.0295602	2.19842e-06	0.00214769	0.00132129	0.1
	genus Olsenella	rs2759329	A	G	0.66	0.111131	0.0237218	3.43202e-06	0.000884212	0.00106329	0.41
	genus Olsenella	rs35225860	A	G	0.0567	-0.223604	0.0482391	3.87044e-06	0.00128169	0.0021156	0.54
	genus Olsenella	rs6046522	C	T	0.2863	0.122938	0.0269928	4.48456e-06	4.01641e-05	0.00118323	0.97
	genus Olsenella	rs61090148	A	G	0.4225	-0.104783	0.0231343	6.43724e-06	-0.00141332	0.00104257	0.18
	genus Olsenella	rs62112538	C	T	0.0805	-0.19943	0.0407033	1.1882e-06	-0.00130142	0.00188486	0.49
	genus Olsenella	rs72691585	C	A	0.0686	-0.249079	0.0520814	2.95291e-06	4.9892e-05	0.00228939	0.98
	genus Olsenella	rs7540303	C	T	0.4215	0.108044	0.023638	5.32023e-06	-0.000133155	0.00105202	0.9
	genus Olsenella	rs8066522	A	G	0.6531	0.106529	0.0240379	9.70085e-06	0.00118581	0.00108939	0.28
	genus Olsenella	rs9460691	C	A	0.2167	0.119966	0.0268645	7.2835e-06	0.00230993	0.00124221	0.0629999
	genus Oscillibacter	rs11627628	T	C	0.0726	0.143961	0.0290223	1.00921e-06	0.000888218	0.00199904	0.66
	genus Oscillibacter	rs11990279	T	C	0.2396	-0.0824934	0.0180457	4.94299e-06	-0.000859345	0.00121172	0.48
	genus Oscillibacter	rs12649930	T	G	0.0944	0.121589	0.0259612	4.09383e-06	-0.000600139	0.0018498	0.75
	genus Oscillibacter	rs133832	A	C	0.3131	-0.0795527	0.0162411	1.1472e-06	0.000332028	0.00110637	0.760001
	genus Oscillibacter	rs16866406	A	G	0.1392	0.0988765	0.0208795	3.07822e-06	-0.00214276	0.00149692	0.15
	genus Oscillibacter	rs16934185	A	G	0.1044	-0.129568	0.028157	4.38036e-06	0.000185666	0.00180446	0.92
	genus Oscillibacter	rs234108	A	G	0.4801	0.0749553	0.0152632	9.16326e-07	5.03451e-05	0.00103532	0.96
	genus Oscillibacter	rs36095275	C	T	0.3618	-0.0752368	0.0156861	1.39627e-06	0.000816568	0.0010751	0.450001
	genus Oscillibacter	rs4506202	G	A	0.4841	0.0711323	0.0152261	3.20826e-06	-0.000515656	0.00103929	0.62
	genus Oscillibacter	rs61883564	A	G	0.1243	-0.101351	0.0221016	3.38712e-06	-3.11317e-05	0.00151831	0.98
	genus Oscillibacter	rs62206502	A	C	0.5408	0.0681423	0.0151349	6.59888e-06	-0.000731026	0.00103828	0.48
	genus Oscillibacter	rs75453768	G	T	0.0865	0.12212	0.0268629	5.34737e-06	0.000114244	0.00182865	0.95
	genus Oscillibacter	rs761240	G	T	0.9334	0.17664	0.0388812	2.0384e-06	0.000457111	0.00195777	0.82
	genus Oscillibacter	rs9393920	G	A	0.5646	0.0744662	0.0151081	9.92247e-07	0.00103931	0.00103243	0.31
	class Methanobacteria	rs10202904	G	T	0.5328	0.121754	0.0235357	3.01432e-07	-0.00221355	0.00104465	0.0340001
	class Methanobacteria	rs10424197	A	G	0.675	0.111274	0.0247517	9.27897e-06	-0.000683536	0.00109362	0.53
	class Methanobacteria	rs4257531	G	A	0.1143	0.164498	0.0364959	7.44338e-06	-0.000415417	0.00155733	0.79
	class Methanobacteria	rs56131665	G	A	0.0934	0.178661	0.039298	6.17988e-06	-0.00107321	0.00173778	0.54
	class Methanobacteria	rs6508769	C	T	0.835	-0.153519	0.0344519	8.22527e-06	-0.000345264	0.00143473	0.81
	class Methanobacteria	rs6776814	T	C	0.0895	-0.199566	0.0411825	1.63061e-06	-0.00100294	0.00173852	0.56
	class Methanobacteria	rs73068003	G	T	0.1223	-0.15814	0.0351803	8.44578e-06	-0.000387194	0.0015444	0.8
	class Methanobacteria	rs73457410	A	G	0.0666	0.21534	0.0436695	1.40854e-06	-0.000351754	0.00192355	0.85
	class Methanobacteria	rs75208022	C	T	0.0765	-0.227245	0.048763	5.92107e-06	0.00237619	0.00201119	0.24
	class Methanobacteria	rs894996	C	A	0.0716	0.216999	0.0449076	1.87556e-06	0.00137632	0.00193476	0.48
	genus Oscillospira	rs12206468	G	A	0.0636	-0.133016	0.0269733	1.04222e-06	0.000392633	0.00194178	0.84
	genus Oscillospira	rs12925026	T	C	0.0726	0.13559	0.030678	9.31022e-06	0.0024193	0.00172034	0.16
	genus Oscillospira	rs1954532	C	T	0.7913	0.0826246	0.0175252	2.26772e-06	-0.00263524	0.00130169	0.0430002
	genus Oscillospira	rs28889936	A	C	0.1083	0.114051	0.0252838	3.36589e-06	0.000437517	0.00195506	0.82
	genus Oscillospira	rs62422654	C	T	0.1471	0.0898456	0.0198088	6.46755e-06	-0.00169407	0.00139965	0.23
	genus Oscillospira	rs72866977	A	C	0.0696	-0.130569	0.0281674	5.62704e-06	0.00053423	0.00196933	0.79
	genus Oscillospira	rs751183	C	T	0.7545	0.0774322	0.0172216	6.85125e-06	-0.00385163	0.00127959	0.00259998
	genus Oscillospira	rs8076323	A	G	0.2575	0.0715392	0.0156539	5.61319e-06	-0.00235315	0.00118205	0.0470002
	genus Oxalobacter	rs10464997	G	A	0.1531	0.137691	0.0294804	3.29754e-06	0.00298297	0.0015185	0.0490004
	genus Oxalobacter	rs11108500	A	G	0.0765	-0.199099	0.0427327	3.74283e-06	-0.00361946	0.00205487	0.0779992
	genus Oxalobacter	rs111966731	T	C	0.0716	0.213114	0.047162	7.29861e-06	0.00190542	0.00216232	0.38
	genus Oxalobacter	rs12002250	A	C	0.0596	0.217122	0.0466317	1.41504e-06	0.00174243	0.00223916	0.44
	genus Oxalobacter	rs1569853	T	C	0.1382	-0.138078	0.0296981	3.64502e-06	0.00110433	0.00142854	0.44
	genus Oxalobacter	rs36057338	G	T	0.0755	0.207847	0.0421439	8.79812e-07	0.00322451	0.00203174	0.11
	genus Oxalobacter	rs3862635	C	T	0.0785	-0.172142	0.0394026	9.18692e-06	-0.00433156	0.00210743	0.04
	genus Oxalobacter	rs4428215	G	A	0.2604	0.130293	0.0242237	7.51069e-08	0.00213645	0.00123247	0.0830004
	genus Oxalobacter	rs6000536	C	T	0.2107	-0.130992	0.0253804	2.06054e-07	-0.00354479	0.00129146	0.0061
	genus Oxalobacter	rs6993398	G	A	0.1531	0.127217	0.0278855	7.12771e-06	0.000582058	0.00147764	0.69
	genus Oxalobacter	rs736744	T	C	0.5845	-0.117882	0.0211262	2.57472e-08	0.00200464	0.00105456	0.0569994
	genus Parabacteroides	rs114567323	T	C	0.0467	0.186478	0.0405199	5.65484e-06	0.00278275	0.00243362	0.25
	genus Parabacteroides	rs115602804	G	A	0.0666	0.10308	0.0222736	1.93059e-06	0.000138718	0.0022432	0.95
	genus Parabacteroides	rs4236095	A	G	0.8748	-0.0761961	0.0157042	1.93143e-06	-7.5691e-05	0.00149925	0.96
	genus Parabacteroides	rs60884758	C	T	0.165	-0.0702667	0.0142249	5.7069e-07	-0.000476346	0.0013675	0.73
	genus Parabacteroides	rs6657302	T	C	0.0517	-0.10452	0.0225521	9.75708e-06	-0.000761387	0.00220256	0.73
	genus Parabacteroides	rs7298818	C	T	0.0765	0.0888832	0.0200902	8.53631e-06	-0.00234138	0.00184672	0.2
	genus Paraprevotella	rs10842464	C	T	0.5815	0.0758215	0.0172568	6.59721e-06	0.000390829	0.00104179	0.709999
	genus Paraprevotella	rs140997932	T	C	0.0646	-0.162376	0.0354178	2.1112e-06	0.00460087	0.00200908	0.0219999
	genus Paraprevotella	rs145020347	A	G	0.1392	-0.12465	0.0262323	4.03005e-06	-0.00174094	0.00162372	0.28
	genus Paraprevotella	rs17109926	A	G	0.1879	-0.0988335	0.0216172	6.75274e-06	-0.00063394	0.00133735	0.64
	genus Paraprevotella	rs17785622	A	G	0.0596	0.248065	0.0524304	1.92659e-06	-0.000544854	0.00217849	0.8
	genus Paraprevotella	rs2081023	A	G	0.1024	-0.122561	0.0236507	2.63797e-07	-8.03968e-05	0.0015948	0.96
	genus Paraprevotella	rs3008582	T	C	0.1322	0.10572	0.0227246	4.35993e-06	-0.00161115	0.00144127	0.26
	genus Paraprevotella	rs3801748	G	A	0.3459	0.0779721	0.0171691	5.20176e-06	0.000231285	0.00106831	0.83
	genus Paraprevotella	rs4756632	G	T	0.0934	-0.138905	0.0289897	3.81751e-06	-0.00201888	0.00193677	0.3
	genus Paraprevotella	rs4767113	C	T	0.2873	0.0882466	0.018382	2.14358e-06	-0.000307624	0.00112727	0.780001
	genus Paraprevotella	rs7240324	T	G	0.1909	-0.10229	0.0226948	5.95895e-06	0.000581444	0.00133557	0.66
	genus Paraprevotella	rs9602779	A	C	0.173	-0.106692	0.0220264	6.9274e-07	-0.000398847	0.00132107	0.760001
	genus Paraprevotella	rs9900242	A	G	0.3608	-0.0852967	0.0175212	1.14067e-06	-0.0013662	0.00104587	0.19
	genus Parasutterella	rs10899911	A	G	0.2724	-0.0717102	0.0148151	1.15271e-06	-0.000873197	0.00114717	0.450001
	genus Parasutterella	rs11715853	G	A	0.3141	-0.0662952	0.0146114	6.22917e-06	0.000338191	0.00114086	0.77
	genus Parasutterella	rs2090816	C	A	0.8429	-0.0840967	0.0177315	2.89714e-06	-0.000627761	0.00139159	0.649999
	genus Parasutterella	rs2387977	T	C	0.4583	-0.0681778	0.0134756	5.38481e-07	0.00155581	0.00108562	0.15
	genus Parasutterella	rs35055552	T	C	0.0775	0.109554	0.0235433	3.3485e-06	-0.00110376	0.00175791	0.53
	genus Parasutterella	rs55877868	A	C	0.0964	-0.104458	0.0228089	2.87071e-06	8.87695e-05	0.00171957	0.96
	genus Parasutterella	rs62273907	A	G	0.0497	0.229468	0.0502262	5.88383e-06	-0.00395565	0.00237653	0.0959997
	genus Parasutterella	rs6809952	G	A	0.2734	-0.0684957	0.0150892	8.13355e-06	-0.00211669	0.00113698	0.0629999
	genus Parasutterella	rs6828768	C	T	0.5	0.0636852	0.0132645	1.78328e-06	0.00145844	0.00102931	0.16
	genus Parasutterella	rs7303158	C	T	0.4423	0.0646859	0.0134256	1.32776e-06	0.000874139	0.00103795	0.4
	genus Parasutterella	rs7311004	C	T	0.6243	0.0617522	0.0136438	5.92052e-06	-0.000968383	0.00105818	0.36
	genus Parasutterella	rs7572229	A	G	0.5099	-0.066273	0.0132736	6.31699e-07	0.000594767	0.00103489	0.57
	genus Parasutterella	rs78383039	T	C	0.0666	-0.146315	0.0297119	1.57438e-06	-0.00190363	0.00212776	0.37
	genus Parasutterella	rs8039785	G	T	0.5477	-0.0618345	0.0133	3.62093e-06	-0.00176165	0.00103204	0.0879995
	genus Parasutterella	rs823424	G	A	0.2097	-0.0713448	0.0156958	4.95291e-06	-0.00112683	0.00124813	0.37
	genus Peptococcus	rs10031059	C	T	0.7793	0.121167	0.0225844	1.23637e-07	0.00238152	0.00122197	0.051
	genus Peptococcus	rs11001941	G	A	0.0676	-0.195611	0.0392217	1.32859e-06	-0.00195878	0.00209364	0.35
	genus Peptococcus	rs12069354	C	T	0.0666	0.16763	0.0379501	9.28346e-06	0.000947689	0.00211085	0.649999
	genus Peptococcus	rs2054133	A	G	0.5258	-0.0895433	0.0188332	2.14166e-06	-0.00167221	0.00104275	0.11
	genus Peptococcus	rs36121075	A	G	0.1282	-0.14067	0.030628	6.98715e-06	0.00044815	0.00163434	0.780001
	genus Peptococcus	rs413827	G	A	0.2127	0.110229	0.0237523	3.30088e-06	-0.000900738	0.001279	0.48
	genus Peptococcus	rs5770862	T	C	0.0666	0.162018	0.0356813	3.21959e-06	-0.0010726	0.00196864	0.59
	genus Peptococcus	rs6918730	A	G	0.9026	-0.135311	0.0289742	1.14731e-06	-0.00201061	0.00162897	0.22
	genus Peptococcus	rs7033353	G	T	0.5805	-0.090152	0.018995	2.21958e-06	-0.00207631	0.00104928	0.0479999
	genus Peptococcus	rs72850165	T	C	0.1083	-0.134304	0.0300423	5.74156e-06	-0.000332722	0.00164045	0.84
	genus Peptococcus	rs74592222	G	A	0.1173	0.137957	0.0302965	8.55342e-06	0.00113344	0.00166811	0.5
	genus Peptococcus	rs77681628	C	T	0.0586	0.200307	0.0387328	2.68838e-07	0.00107736	0.00216303	0.62
	genus Phascolarctobacterium	rs11929846	T	C	0.2097	-0.0697199	0.0157969	8.88423e-06	-0.000490113	0.00126541	0.7
	genus Phascolarctobacterium	rs12618201	A	G	0.3469	0.0641657	0.0138202	3.37699e-06	-0.000895287	0.00107197	0.4
	genus Phascolarctobacterium	rs1264476	G	T	0.8002	-0.0767335	0.0166041	4.29566e-06	-0.0002029	0.00127464	0.87
	genus Phascolarctobacterium	rs56069061	G	A	0.1014	-0.111306	0.0230694	1.87176e-06	-0.000604187	0.00167489	0.719999
	genus Phascolarctobacterium	rs56157888	A	C	0.17	0.0954864	0.0193976	1.08505e-06	0.00202945	0.00141679	0.15
	genus Phascolarctobacterium	rs74540770	G	A	0.0646	-0.121014	0.0258621	3.60272e-06	0.0018204	0.00184961	0.33
	genus Phascolarctobacterium	rs74847270	A	G	0.0875	-0.104889	0.0230998	5.73099e-06	-0.00157849	0.00170114	0.35
	genus Phascolarctobacterium	rs75882962	T	C	0.167	0.0968661	0.0190575	3.18985e-07	-0.000361389	0.00146808	0.81
	genus Phascolarctobacterium	rs7982713	G	A	0.2286	0.0726921	0.0163201	9.72165e-06	-0.000536199	0.00125828	0.67
	genus Prevotella7	rs118038478	A	G	0.0755	0.205676	0.0468917	7.85416e-06	-0.00185703	0.00193151	0.34
	genus Prevotella7	rs12124567	A	G	0.2624	-0.121281	0.0275017	9.48986e-06	-0.0017793	0.00114817	0.12
	genus Prevotella7	rs12195431	T	C	0.0785	0.196528	0.0442322	8.72811e-06	0.000321774	0.00200489	0.87
	genus Prevotella7	rs2240542	C	T	0.2575	0.12085	0.0261776	4.8415e-06	-0.00083589	0.00114091	0.46
	genus Prevotella7	rs2918132	T	C	0.6322	0.114648	0.0254916	6.42407e-06	0.000479309	0.00107444	0.66
	genus Prevotella7	rs430270	A	C	0.2008	0.139155	0.0297055	2.86847e-06	-0.00174053	0.00131184	0.18
	genus Prevotella7	rs57404562	C	A	0.1799	0.155486	0.0316057	6.2157e-07	0.00168358	0.00132578	0.2
	genus Prevotella7	rs79263163	A	C	0.1849	-0.143982	0.031501	7.51052e-06	0.000351676	0.00138741	0.8
	genus Prevotella7	rs9426434	T	C	0.2734	-0.123657	0.0278514	9.71717e-06	-0.000314922	0.00118679	0.79
	genus Prevotella7	rs9608249	A	G	0.171	-0.158213	0.0336317	2.06685e-06	0.00306088	0.00145476	0.0350002
	genus Prevotella7	rs9959718	G	A	0.2495	0.133012	0.0275361	1.9006e-06	-0.00220029	0.00118712	0.064
	genus Prevotella9	rs111509883	T	C	0.0845	0.171131	0.0347624	1.24388e-06	-0.000790941	0.00208841	0.7
	genus Prevotella9	rs11685699	C	T	0.0825	-0.141357	0.0295665	2.02554e-06	-0.000565953	0.00192317	0.77
	genus Prevotella9	rs117271932	A	G	0.0467	0.208089	0.0440393	2.81722e-06	0.00233753	0.00227943	0.31
	genus Prevotella9	rs12648235	T	C	0.1571	0.0785902	0.0177676	7.39078e-06	0.000813535	0.00150959	0.59
	genus Prevotella9	rs1304512	G	A	0.2187	0.0761593	0.0165885	5.29078e-06	0.000896036	0.00121663	0.46
	genus Prevotella9	rs2104588	C	T	0.8807	-0.105558	0.023773	8.1298e-06	-0.000528655	0.0016562	0.75
	genus Prevotella9	rs2495052	A	G	0.1789	0.0838978	0.0188523	8.9714e-06	0.000305347	0.00136976	0.82
	genus Prevotella9	rs2683313	G	A	0.6918	0.0724576	0.0151603	1.68896e-06	0.000641658	0.00110307	0.56
	genus Prevotella9	rs4968431	G	T	0.3638	0.0640113	0.0144162	8.5844e-06	-0.00117415	0.00106093	0.27
	genus Prevotella9	rs7237249	C	T	0.1352	-0.0823764	0.0182126	8.93305e-06	-0.00107426	0.00134089	0.42
	genus Prevotella9	rs72815774	T	C	0.0706	-0.176186	0.0393068	8.78294e-06	0.003055	0.00191706	0.11
	genus Prevotella9	rs746764	T	C	0.173	-0.0915771	0.0193245	2.04e-06	0.000968979	0.00135194	0.47
	genus Prevotella9	rs7976209	T	C	0.167	-0.0870786	0.0197951	7.2835e-06	-0.00398627	0.00147047	0.00669993
	genus Prevotella9	rs9428102	A	G	0.2366	-0.0778845	0.0176068	4.61732e-06	-0.00131486	0.00125904	0.3
	genus Prevotella9	rs9613013	G	A	0.1451	0.0917591	0.0202697	6.10408e-06	0.00320938	0.00151899	0.0350002
	genus Rikenellaceae RC9 gut group	rs12501673	A	G	0.325	0.116395	0.0262253	6.28985e-06	-6.87587e-05	0.00107954	0.95
	genus Rikenellaceae RC9 gut group	rs17032291	T	C	0.1412	-0.169579	0.0368251	6.60998e-06	0.00141705	0.00149407	0.34
	genus Rikenellaceae RC9 gut group	rs17582787	A	G	0.1292	-0.157739	0.0339924	3.55378e-06	-0.000337488	0.00147196	0.82
	genus Rikenellaceae RC9 gut group	rs2074881	T	C	0.1789	-0.142236	0.032391	9.44778e-06	0.00243024	0.00138141	0.0790005
	genus Rikenellaceae RC9 gut group	rs2900503	T	G	0.829	0.172329	0.0326671	1.55282e-07	-0.00023934	0.00141393	0.87
	genus Rikenellaceae RC9 gut group	rs2998141	C	T	0.7783	0.136346	0.0293073	4.42374e-06	-0.000861181	0.00128367	0.5
	genus Rikenellaceae RC9 gut group	rs4270579	A	G	0.6958	0.118021	0.0271041	5.45645e-06	0.000882506	0.00115345	0.44
	genus Rikenellaceae RC9 gut group	rs4717843	G	T	0.3618	-0.119376	0.0260548	4.71726e-06	-0.00226693	0.00108138	0.0359998
	genus Rikenellaceae RC9 gut group	rs7712231	A	G	0.165	0.156284	0.0350462	7.9704e-06	-0.00199986	0.0014494	0.17
	genus Rikenellaceae RC9 gut group	rs80309088	G	A	0.1292	0.17405	0.0383423	4.55638e-06	0.000878508	0.00159147	0.58
	genus Rikenellaceae RC9 gut group	rs9887954	G	A	0.4364	-0.114849	0.0249013	4.80806e-06	0.000571406	0.00105024	0.59
	class Mollicutes	rs10108398	G	A	0.2913	0.0769142	0.0153953	1.09001e-06	0.00207789	0.00116024	0.0729995
	class Mollicutes	rs11890098	A	G	0.2555	0.074438	0.0153389	9.56577e-07	0.0012	0.00120664	0.32
	class Mollicutes	rs12566890	T	G	0.0954	-0.101147	0.0230978	3.65098e-06	0.00157265	0.00194359	0.42
	class Mollicutes	rs17214486	C	A	0.4016	0.06099	0.0135623	6.60861e-06	0.00103035	0.00106308	0.33
	class Mollicutes	rs2464826	A	C	0.1262	0.0944239	0.0211806	8.39499e-06	-0.00257617	0.00160644	0.11
	class Mollicutes	rs28537087	G	A	0.164	0.0820873	0.0188312	8.07402e-06	0.00250479	0.00155292	0.11
	class Mollicutes	rs3768491	G	A	0.7137	0.0681052	0.0149061	4.2335e-06	0.00208259	0.00114357	0.0690001
	class Mollicutes	rs4885016	C	T	0.8429	0.0819606	0.0181628	7.26993e-06	-2.74771e-05	0.0014444	0.98
	class Mollicutes	rs6043847	T	C	0.0696	-0.114937	0.0248606	4.55481e-06	-0.00188939	0.00215302	0.38
	class Mollicutes	rs72901605	T	C	0.1859	-0.0841852	0.0178119	3.25792e-06	0.00443	0.0013117	0.000729995
	class Mollicutes	rs74603314	T	C	0.0457	0.221639	0.0462918	1.5569e-06	-0.00356002	0.00246536	0.15
	class Mollicutes	rs78169027	A	G	0.1083	-0.108283	0.0237289	5.87611e-06	0.00269766	0.00177793	0.13
	genus Romboutsia	rs10279978	A	G	0.3479	-0.0622202	0.0127675	1.17009e-06	-0.00171062	0.00111169	0.12
	genus Romboutsia	rs11221428	T	C	0.1551	-0.0726779	0.0158263	6.48649e-06	0.000886147	0.00136832	0.52
	genus Romboutsia	rs16843578	C	T	0.0825	-0.0875276	0.0196779	5.08124e-06	-0.00184034	0.00178801	0.3
	genus Romboutsia	rs28603357	T	C	0.0636	-0.214911	0.0474739	8.52236e-06	0.00114953	0.00242415	0.64
	genus Romboutsia	rs34302036	G	A	0.5855	-0.0550261	0.0120835	5.87665e-06	-0.00140652	0.00104379	0.18
	genus Romboutsia	rs61841503	G	A	0.1372	0.092888	0.0171454	3.99595e-08	-0.000177367	0.00137685	0.9
	genus Romboutsia	rs62504452	A	G	0.166	-0.0710048	0.0156654	4.65833e-06	-0.000492965	0.00136273	0.719999
	genus Romboutsia	rs7109293	A	G	0.0924	0.0919112	0.0205738	6.98361e-06	-0.00463529	0.00194944	0.017
	genus Romboutsia	rs75200530	T	G	0.0467	-0.190644	0.0421065	5.06559e-06	0.00187726	0.00236154	0.43
	genus Romboutsia	rs75987356	G	A	0.0686	-0.129578	0.0280454	6.70795e-06	-0.0012948	0.00214582	0.55
	genus Romboutsia	rs77702691	A	G	0.1024	-0.094406	0.0208544	7.3697e-06	0.00310027	0.00171659	0.0710003
	genus Romboutsia	rs9389266	T	G	0.169	0.0722815	0.0162353	9.38469e-06	-0.000340998	0.00142556	0.81
	genus Romboutsia	rs9567264	C	T	0.3201	0.0580018	0.0127495	5.75692e-06	-0.00028234	0.0011268	0.8
	genus Roseburia	rs12740451	T	C	0.1252	0.0697527	0.0153607	7.3426e-06	-0.000246576	0.00148945	0.87
	genus Roseburia	rs16910295	T	C	0.0606	-0.0980434	0.020957	2.91112e-06	0.00181388	0.00201094	0.37
	genus Roseburia	rs2160994	C	T	0.6203	-0.0550687	0.0112481	9.6984e-07	0.000996044	0.00107871	0.36
	genus Roseburia	rs2943022	T	C	0.4602	0.0493786	0.0106763	4.11405e-06	-0.00462175	0.00104284	9.29994e-06
	genus Roseburia	rs302266	T	C	0.1203	-0.0777312	0.0172985	8.12587e-06	0.00243718	0.00163804	0.14
	genus Roseburia	rs329182	T	C	0.1571	0.0690327	0.0152884	5.90147e-06	0.0009394	0.00149087	0.53
	genus Roseburia	rs55858165	A	C	0.0775	0.179284	0.0404954	9.98964e-06	0.00207952	0.00228775	0.36
	genus Roseburia	rs57466170	C	T	0.0865	0.0741405	0.0171601	8.30099e-06	-0.00215264	0.00182364	0.24
	genus Roseburia	rs6445851	A	G	0.5994	0.0497336	0.0108158	3.5272e-06	-0.00102324	0.00105416	0.33
	genus Roseburia	rs6930661	C	T	0.0755	-0.0961587	0.0204975	2.47942e-06	0.00297152	0.00196465	0.13
	genus Roseburia	rs75326254	C	T	0.0636	-0.104628	0.0230897	7.50205e-06	-0.00289449	0.0021215	0.17
	genus Roseburia	rs78753150	A	C	0.0586	0.0968739	0.0214067	9.98321e-06	-0.00143278	0.00216751	0.51
	genus Roseburia	rs9300744	C	T	0.2386	-0.0588452	0.0126228	4.75116e-06	-0.000732087	0.00121806	0.55
	genus Ruminiclostridium5	rs10827477	A	G	0.3151	-0.0547387	0.0115163	2.1918e-06	-7.03677e-05	0.0011068	0.95
	genus Ruminiclostridium5	rs113753996	T	C	0.1372	0.0820689	0.0174463	3.98896e-06	0.000576376	0.00176988	0.74
	genus Ruminiclostridium5	rs1223978	C	T	0.5199	-0.0484169	0.0108254	8.16188e-06	-0.00410725	0.00105255	9.49992e-05
	genus Ruminiclostridium5	rs1492620	T	C	0.0805	-0.0830505	0.0180073	3.52574e-06	0.00217292	0.00178908	0.22
	genus Ruminiclostridium5	rs2482038	C	A	0.4384	0.0518991	0.0108777	1.70314e-06	-0.000883397	0.00103835	0.39
	genus Ruminiclostridium5	rs2791343	T	C	0.34	0.051717	0.0113369	5.53962e-06	0.00404027	0.00109725	0.000230001
	genus Ruminiclostridium5	rs2833828	G	A	0.4533	0.0489617	0.0108702	6.81648e-06	0.000425597	0.00104538	0.68
	genus Ruminiclostridium5	rs4955951	A	G	0.0924	-0.0713749	0.0165826	9.9552e-06	0.00288334	0.00165308	0.0810009
	genus Ruminiclostridium5	rs6121460	G	A	0.0805	0.0932955	0.0199206	2.64107e-06	-0.00121482	0.00200326	0.54
	genus Ruminiclostridium5	rs79968837	A	G	0.0686	-0.0950311	0.0193507	1.14623e-06	0.000553805	0.00185341	0.77
	genus Ruminiclostridium5	rs8053158	G	A	0.8797	0.0740543	0.0159151	5.89807e-06	0.00234555	0.00157199	0.14
	genus Ruminiclostridium6	rs10829821	T	C	0.0855	-0.097606	0.0216072	3.47144e-06	0.00159844	0.00171039	0.35
	genus Ruminiclostridium6	rs116969552	A	G	0.0358	-0.166823	0.0376681	9.15946e-06	0.000472532	0.00240837	0.84
	genus Ruminiclostridium6	rs11992182	A	C	0.2883	0.0625299	0.0137876	4.64836e-06	-0.000418579	0.00116144	0.719999
	genus Ruminiclostridium6	rs1756364	G	T	0.1213	0.0999189	0.0197169	2.53653e-07	-0.000634985	0.00188084	0.74
	genus Ruminiclostridium6	rs2548459	C	T	0.4702	0.0554866	0.0122755	6.40206e-06	0.00187313	0.00103193	0.0690001
	genus Ruminiclostridium6	rs35362464	C	A	0.1511	0.0720077	0.0165387	8.99146e-06	-0.00323234	0.00137589	0.0189998
	genus Ruminiclostridium6	rs61060922	T	G	0.0447	0.15913	0.0322283	1.08648e-06	-0.000712653	0.002284	0.760001
	genus Ruminiclostridium6	rs663262	C	T	0.9483	0.13498	0.0310715	3.39414e-06	0.00424657	0.0022919	0.064
	genus Ruminiclostridium6	rs67479537	T	C	0.0795	0.118994	0.026487	9.30208e-06	-0.00328826	0.00195604	0.0929994
	genus Ruminiclostridium6	rs71414120	T	G	0.0765	0.200894	0.0406434	1.07696e-06	0.000321655	0.00219686	0.88
	genus Ruminiclostridium6	rs72991535	T	G	0.0596	0.135604	0.0295174	4.9537e-06	-0.00194745	0.00224651	0.39
	genus Ruminiclostridium6	rs73176030	T	C	0.3181	0.058665	0.013208	7.28887e-06	2.1147e-05	0.00109936	0.98
	genus Ruminiclostridium6	rs77193512	A	G	0.167	0.0736533	0.0153163	1.29587e-06	0.000861239	0.00132031	0.51
	genus Ruminiclostridium6	rs792058	G	A	0.4274	0.0554234	0.0125423	8.57946e-06	-0.000233489	0.00105403	0.82
	genus Ruminiclostridium6	rs79968172	G	A	0.0557	0.11614	0.0243083	1.66054e-06	0.000832683	0.00221556	0.709999
	genus Ruminiclostridium6	rs9555756	A	C	0.1243	-0.0804138	0.0176692	7.10133e-06	0.000606319	0.00149395	0.68
	genus Ruminiclostridium9	rs115044523	G	A	0.0915	-0.0980026	0.0202616	2.37203e-06	-0.000703354	0.00183981	0.7
	genus Ruminiclostridium9	rs12040548	G	T	0.3111	0.0570422	0.0122359	3.14869e-06	0.000159596	0.0011619	0.89
	genus Ruminiclostridium9	rs6082461	C	A	0.7932	-0.0586425	0.0131004	4.86598e-06	0.00178729	0.00126106	0.16
	genus Ruminiclostridium9	rs7137760	C	T	0.4145	0.050797	0.0112182	7.06903e-06	5.80682e-05	0.00105069	0.96
	genus Ruminiclostridium9	rs74303178	T	C	0.3201	0.0532742	0.0119274	7.91571e-06	0.00162647	0.00113402	0.15
	genus Ruminiclostridium9	rs78191726	T	C	0.0905	0.0944998	0.0210206	7.58281e-06	-0.000898929	0.00181377	0.62
	genus Ruminiclostridium9	rs918449	G	A	0.9304	0.0950908	0.0197177	2.55994e-06	-0.00421475	0.00199889	0.0350002
	genus Ruminiclostridium9	rs9522712	T	C	0.1451	0.0699728	0.0154939	4.65961e-06	-0.000362837	0.00142105	0.8
	genus Ruminiclostridium9	rs9809789	C	T	0.168	-0.0717454	0.0159673	8.71967e-06	0.00279571	0.00147115	0.0569994
	genus Ruminococcaceae NK4A214 group	rs11241747	T	C	0.6093	-0.0533858	0.0120035	6.58977e-06	-0.00111202	0.00106543	0.3
	genus Ruminococcaceae NK4A214 group	rs11586410	G	A	0.1342	-0.0863422	0.0169937	3.66277e-07	0.00193025	0.00161987	0.23
	genus Ruminococcaceae NK4A214 group	rs12642039	C	T	0.6342	0.0553003	0.0119397	3.43005e-06	0.00302715	0.00108258	0.00519996
	genus Ruminococcaceae NK4A214 group	rs12731	A	G	0.4513	-0.0527684	0.0115053	4.87237e-06	0.0019771	0.00103761	0.0569994
	genus Ruminococcaceae NK4A214 group	rs13087692	G	T	0.6948	-0.0574623	0.012594	8.69221e-06	0.00272044	0.00111594	0.015
	genus Ruminococcaceae NK4A214 group	rs136761	A	G	0.5706	0.0587521	0.0119155	8.15192e-07	0.000382184	0.00106079	0.719999
	genus Ruminococcaceae NK4A214 group	rs147475196	A	G	0.0775	-0.133769	0.0295196	4.72498e-06	-0.000800145	0.00225501	0.719999
	genus Ruminococcaceae NK4A214 group	rs35559912	T	C	0.0656	-0.0925071	0.0203674	4.89024e-06	3.63914e-05	0.00194813	0.99
	genus Ruminococcaceae NK4A214 group	rs4814689	C	T	0.0666	-0.1083	0.0230708	4.55187e-06	0.00178708	0.00185997	0.34
	genus Ruminococcaceae NK4A214 group	rs5994253	A	G	0.1461	-0.0811302	0.0157621	2.35185e-07	-0.00278481	0.00138966	0.0449997
	genus Ruminococcaceae NK4A214 group	rs62027366	T	C	0.2296	0.0615389	0.0137612	6.58461e-06	0.000716742	0.00124156	0.56
	genus Ruminococcaceae NK4A214 group	rs6681678	T	C	0.9503	0.100174	0.024	9.0494e-06	-9.19138e-05	0.00227873	0.97
	genus Ruminococcaceae NK4A214 group	rs7573569	T	C	0.0716	0.107739	0.0233638	3.23139e-06	0.000890768	0.00219191	0.68
	genus Ruminococcaceae UCG002	rs10916131	C	T	0.1382	-0.069333	0.0146753	2.87495e-06	8.916e-05	0.00141755	0.95
	genus Ruminococcaceae UCG002	rs10927423	C	A	0.1829	-0.0713617	0.0147712	8.49513e-07	0.00299983	0.00146027	0.04
	genus Ruminococcaceae UCG002	rs10964441	G	A	0.0527	-0.14906	0.034486	7.45109e-06	0.000858986	0.00230782	0.709999
	genus Ruminococcaceae UCG002	rs113147300	A	G	0.1322	-0.075842	0.0164562	7.69148e-06	0.000541455	0.0014798	0.709999
	genus Ruminococcaceae UCG002	rs11607472	A	G	0.1074	-0.0780229	0.0176325	7.18671e-06	0.000264977	0.00163409	0.87
	genus Ruminococcaceae UCG002	rs116974815	C	A	0.0577	-0.189731	0.0396566	2.02516e-06	0.0025072	0.00222227	0.26
	genus Ruminococcaceae UCG002	rs11750293	G	T	0.2813	-0.0578304	0.0120512	1.76137e-06	-0.000958242	0.00115541	0.41
	genus Ruminococcaceae UCG002	rs12463378	A	G	0.4175	-0.0522061	0.0112086	2.95522e-06	-0.000561544	0.0010594	0.6
	genus Ruminococcaceae UCG002	rs15256	C	T	0.0865	0.0732376	0.016834	9.45649e-06	0.00134276	0.00176589	0.450001
	genus Ruminococcaceae UCG002	rs55793120	T	C	0.0507	0.137396	0.027414	4.80673e-07	-0.00574406	0.0022813	0.012
	genus Ruminococcaceae UCG002	rs56030423	G	A	0.0885	-0.0982874	0.0216344	6.30391e-06	0.0007201	0.00187203	0.7
	genus Ruminococcaceae UCG002	rs57079348	T	G	0.1213	-0.0765729	0.0172819	7.21822e-06	-0.00339376	0.00163869	0.0379997
	genus Ruminococcaceae UCG002	rs6542556	G	A	0.6551	-0.050974	0.011406	7.86122e-06	0.000750123	0.00107635	0.49
	genus Ruminococcaceae UCG002	rs6793778	T	C	0.7376	0.0558706	0.0125258	9.81296e-06	0.000639627	0.00121197	0.6
	genus Ruminococcaceae UCG002	rs7120052	A	C	0.1759	0.0624796	0.0135523	1.96897e-06	-0.000418602	0.00135559	0.760001
	genus Ruminococcaceae UCG002	rs7155595	C	A	0.3091	0.0569929	0.0116986	1.14932e-06	-0.000266871	0.0011038	0.81
	genus Ruminococcaceae UCG002	rs7249614	G	A	0.6153	0.0492778	0.0110807	9.07382e-06	-0.00139632	0.00105427	0.19
	genus Ruminococcaceae UCG002	rs7342369	A	C	0.6769	0.0527803	0.0116023	5.66122e-06	0.000811357	0.00110421	0.46
	genus Ruminococcaceae UCG002	rs76847269	A	G	0.0567	0.163508	0.0356151	5.1719e-06	-0.00321077	0.00222069	0.15
	genus Ruminococcaceae UCG002	rs77564310	A	C	0.1789	-0.0713093	0.0140855	3.28617e-07	0.000225542	0.0012943	0.86
	genus Ruminococcaceae UCG002	rs79016051	C	T	0.0905	-0.0887747	0.0189424	2.33744e-06	-0.0029334	0.00177666	0.0990011
	genus Ruminococcaceae UCG002	rs882348	A	G	0.1064	-0.0799946	0.0178618	5.44854e-06	-0.000763443	0.00174452	0.66
	genus Ruminococcaceae UCG003	rs10490280	C	T	0.2177	-0.0672094	0.0143309	4.15547e-06	-0.000190298	0.00120566	0.87
	genus Ruminococcaceae UCG003	rs11243416	T	C	0.1014	-0.0925653	0.0191203	1.66882e-06	0.00168755	0.00172596	0.33
	genus Ruminococcaceae UCG003	rs11613919	G	T	0.2127	0.0727604	0.0155716	1.6251e-06	-0.00304804	0.00139738	0.0290001
	genus Ruminococcaceae UCG003	rs16959793	A	C	0.2803	-0.062527	0.0131259	2.21707e-06	-0.00122758	0.00116385	0.29
	genus Ruminococcaceae UCG003	rs2523124	C	T	0.6024	0.0546625	0.0120823	5.78376e-06	-0.0015374	0.00107065	0.15
	genus Ruminococcaceae UCG003	rs3013089	G	A	0.3847	-0.0551473	0.0120346	4.38137e-06	0.000144359	0.00105166	0.89
	genus Ruminococcaceae UCG003	rs4452755	A	C	0.3052	-0.0634463	0.0134741	3.29337e-06	0.000695174	0.00115579	0.55
	genus Ruminococcaceae UCG003	rs4532474	G	A	0.1491	0.0769231	0.017045	4.82125e-06	-0.00216001	0.00153453	0.16
	genus Ruminococcaceae UCG003	rs646327	G	A	0.4682	0.0586696	0.0118369	7.83177e-07	0.00188687	0.00103206	0.0680002
	genus Ruminococcaceae UCG003	rs6759615	A	G	0.0696	0.102523	0.0200204	7.86231e-07	0.00292173	0.00195159	0.13
	genus Ruminococcaceae UCG003	rs73341549	T	C	0.0507	-0.169857	0.0318768	1.50952e-07	0.000429047	0.00238711	0.86
	genus Ruminococcaceae UCG003	rs78720113	A	G	0.0696	-0.115348	0.0249601	7.59259e-06	-0.00381093	0.00201379	0.0580003
	genus Ruminococcaceae UCG004	rs10976229	T	G	0.1412	0.095976	0.0214554	7.04482e-06	-0.000171873	0.00151443	0.91
	genus Ruminococcaceae UCG004	rs11961899	G	A	0.2714	-0.0707825	0.0161381	9.18015e-06	-0.000978293	0.00113829	0.39
	genus Ruminococcaceae UCG004	rs12125734	G	T	0.0865	0.133972	0.0257416	2.09426e-07	-0.0014364	0.00172244	0.4
	genus Ruminococcaceae UCG004	rs2248146	T	C	0.3221	0.0689452	0.0153649	8.19993e-06	0.00043993	0.00110403	0.69
	genus Ruminococcaceae UCG004	rs3800154	A	C	0.2207	-0.0797959	0.0177639	6.11575e-06	0.00287435	0.00132148	0.0299999
	genus Ruminococcaceae UCG004	rs511258	G	A	0.2634	-0.0757474	0.0162475	4.52054e-06	-0.00191041	0.00115568	0.0980009
	genus Ruminococcaceae UCG004	rs550351	A	C	0.4404	0.078587	0.018003	9.43127e-06	0.00271347	0.00147766	0.0659994
	genus Ruminococcaceae UCG004	rs6769553	A	G	0.2843	0.0849743	0.0157451	7.91061e-08	0.00130496	0.00113595	0.25
	genus Ruminococcaceae UCG004	rs7569771	A	G	0.2167	-0.075914	0.0170308	8.1197e-06	0.000850382	0.00125318	0.5
	genus Ruminococcaceae UCG004	rs872501	G	A	0.1272	0.116125	0.025946	5.80805e-06	0.00420758	0.00219485	0.0549997
	genus Ruminococcaceae UCG004	rs9818949	T	G	0.7813	-0.0859927	0.0188671	5.38828e-06	-0.00127387	0.00134041	0.34
	genus Ruminococcaceae UCG005	rs10873449	C	T	0.831	-0.0654843	0.0143973	4.11169e-06	0.000574384	0.00138889	0.68
	genus Ruminococcaceae UCG005	rs10937802	A	G	0.9026	-0.0755811	0.0168226	8.17354e-06	0.0043987	0.00169684	0.00949992
	genus Ruminococcaceae UCG005	rs10950694	C	T	0.5765	-0.0577628	0.011412	4.29804e-07	-0.00190969	0.00104855	0.0690001
	genus Ruminococcaceae UCG005	rs114279581	A	G	0.0477	-0.146604	0.0316034	3.21855e-06	-0.000974454	0.00215957	0.649999
	genus Ruminococcaceae UCG005	rs12288512	A	G	0.1799	0.066635	0.0144356	3.10277e-06	0.00297776	0.0012749	0.02
	genus Ruminococcaceae UCG005	rs12458218	T	C	0.1769	0.0677322	0.0144525	2.41024e-06	-0.000359704	0.0013722	0.79
	genus Ruminococcaceae UCG005	rs2893871	G	A	0.1521	-0.073644	0.015548	3.53843e-06	0.00294741	0.00144106	0.0409996
	genus Ruminococcaceae UCG005	rs34781347	G	A	0.0596	0.188685	0.0386484	6.04728e-07	-3.41324e-05	0.00225242	0.99
	genus Ruminococcaceae UCG005	rs55793120	T	C	0.0507	0.121548	0.0279546	7.37038e-06	-0.00574406	0.0022813	0.012
	genus Ruminococcaceae UCG005	rs72776570	C	A	0.0825	0.087067	0.0197179	5.3571e-06	-0.000692525	0.00177526	0.7
	genus Ruminococcaceae UCG005	rs7449320	C	A	0.2207	0.0599163	0.0130836	4.80773e-06	0.00237296	0.0012461	0.0569994
	genus Ruminococcaceae UCG005	rs7555878	G	A	0.7197	-0.0586677	0.0125277	2.81022e-06	-0.00118097	0.00117264	0.31
	genus Ruminococcaceae UCG005	rs7586445	G	A	0.1262	0.0782349	0.0176458	8.81455e-06	0.000718715	0.00145466	0.62
	genus Ruminococcaceae UCG005	rs898577	C	T	0.9453	0.123012	0.0286671	7.46311e-06	-0.00133266	0.00212864	0.53
	class Negativicutes	rs1135612	G	A	0.2445	0.0529785	0.0119177	9.26296e-06	0.0011212	0.00118237	0.34
	class Negativicutes	rs13086907	G	A	0.1998	0.0625312	0.0131735	1.95488e-06	0.00112359	0.00125287	0.37
	class Negativicutes	rs1643968	T	C	0.2803	-0.0565284	0.0112298	4.14601e-07	-0.000979671	0.00112765	0.38
	class Negativicutes	rs1649999	A	G	0.0974	0.0748989	0.0166458	7.58124e-06	0.00175939	0.00161698	0.28
	class Negativicutes	rs2834062	A	G	0.3648	0.0489057	0.0108842	8.43918e-06	-0.000539755	0.00110994	0.630001
	class Negativicutes	rs4463806	C	T	0.7962	0.0543966	0.0129365	7.80657e-06	0.00290157	0.00122446	0.0179999
	class Negativicutes	rs4722181	T	G	0.4761	0.0501306	0.0105798	2.00111e-06	0.000334826	0.00103245	0.75
	class Negativicutes	rs60274479	T	C	0.2227	-0.0659623	0.0134137	1.1623e-06	0.000555116	0.00132944	0.68
	class Negativicutes	rs61249479	A	C	0.0875	0.0777075	0.0168628	2.95474e-06	-0.00133435	0.00182342	0.46
	class Negativicutes	rs71405394	G	A	0.0517	-0.114178	0.02405	2.16631e-06	0.000444306	0.00205782	0.83
	class Negativicutes	rs73232831	G	A	0.0636	-0.151829	0.0314932	1.87452e-06	0.00225655	0.00222514	0.31
	class Negativicutes	rs9423647	G	A	0.5149	0.047817	0.0105282	6.06108e-06	0.000447099	0.00103284	0.67
	genus Ruminococcaceae UCG009	rs113006825	T	C	0.1799	-0.0928893	0.0208035	7.97701e-06	0.00127628	0.00127091	0.32
	genus Ruminococcaceae UCG009	rs12508214	C	T	0.3509	-0.0774649	0.0168937	4.75488e-06	0.00131898	0.00108875	0.23
	genus Ruminococcaceae UCG009	rs138460696	A	G	0.1064	0.139274	0.0315794	9.80844e-06	-0.00288313	0.0019778	0.14
	genus Ruminococcaceae UCG009	rs1550196	A	G	0.8827	-0.130842	0.0262478	1.13287e-06	9.36679e-05	0.00173664	0.96
	genus Ruminococcaceae UCG009	rs2058609	G	A	0.6859	-0.0816464	0.017472	3.12486e-06	0.000587767	0.00108528	0.59
	genus Ruminococcaceae UCG009	rs2192926	A	G	0.2366	-0.089048	0.0192989	4.87742e-06	-0.00169935	0.00122404	0.17
	genus Ruminococcaceae UCG009	rs4079028	C	T	0.1938	0.0915623	0.019936	3.28246e-06	0.00076059	0.00126941	0.55
	genus Ruminococcaceae UCG009	rs4708333	T	G	0.3022	-0.084033	0.0174757	1.56246e-06	8.20744e-05	0.00112482	0.94
	genus Ruminococcaceae UCG009	rs6952765	G	A	0.4612	0.0732099	0.0166777	8.13055e-06	-0.000186011	0.00104136	0.86
	genus Ruminococcaceae UCG009	rs758191	T	G	0.0636	0.17702	0.0375113	9.0099e-06	-0.0009372	0.00236391	0.69
	genus Ruminococcaceae UCG009	rs78410648	A	G	0.0974	0.120989	0.0277317	9.67208e-06	0.0013985	0.00179406	0.44
	genus Ruminococcaceae UCG009	rs9558661	T	C	0.1869	-0.0897823	0.0200739	7.00842e-06	0.00052457	0.00129645	0.69
	genus Ruminococcaceae UCG010	rs12597105	A	G	0.7227	-0.0670855	0.0144415	4.87304e-06	-0.000158561	0.00115252	0.89
	genus Ruminococcaceae UCG010	rs2820282	C	A	0.5477	0.0592304	0.0125917	2.85384e-06	-0.000115537	0.00104127	0.91
	genus Ruminococcaceae UCG010	rs682403	A	G	0.4761	-0.0588161	0.0124671	2.36537e-06	0.000104278	0.00103086	0.92
	genus Ruminococcaceae UCG010	rs6958419	C	T	0.4891	-0.0585718	0.0124994	2.84165e-06	-3.8823e-06	0.00103158	1
	genus Ruminococcaceae UCG010	rs73218807	G	A	0.0577	-0.166211	0.0367938	6.43028e-06	-0.0056236	0.00237744	0.0179999
	genus Ruminococcaceae UCG010	rs7441445	T	C	0.5646	0.05695	0.0126502	6.8019e-06	-0.000298731	0.00105191	0.780001
	genus Ruminococcaceae UCG011	rs10274562	C	T	0.3519	0.110917	0.0244556	6.49606e-06	0.00160491	0.00107987	0.14
	genus Ruminococcaceae UCG011	rs12636310	G	A	0.2177	0.132725	0.0282037	2.81235e-06	-0.000362362	0.00125708	0.77
	genus Ruminococcaceae UCG011	rs12724320	C	T	0.2753	-0.120881	0.0249229	1.51985e-06	0.000453237	0.00111158	0.68
	genus Ruminococcaceae UCG011	rs1416041	A	C	0.1342	-0.182339	0.0339898	7.04417e-08	-0.000536985	0.00152974	0.73
	genus Ruminococcaceae UCG011	rs2729556	T	C	0.501	0.109097	0.0233699	3.18676e-06	-0.000676357	0.0010324	0.51
	genus Ruminococcaceae UCG011	rs4490371	T	C	0.331	-0.111816	0.0248963	7.74622e-06	-0.00187076	0.00108708	0.0850002
	genus Ruminococcaceae UCG011	rs79113084	C	T	0.1551	-0.152166	0.0317519	2.06125e-06	-0.000449359	0.0013731	0.74
	genus Ruminococcaceae UCG011	rs9729514	G	A	0.8976	-0.184934	0.0394616	2.36772e-06	-0.00110295	0.00177435	0.53
	genus Ruminococcaceae UCG013	rs11581881	C	T	0.1809	0.0661211	0.0144736	4.72585e-06	0.00237613	0.00137034	0.0830004
	genus Ruminococcaceae UCG013	rs12189346	G	A	0.163	0.0684961	0.014558	1.67954e-06	0.00060071	0.00144679	0.68
	genus Ruminococcaceae UCG013	rs12336782	T	C	0.0815	-0.0856047	0.0189311	8.603e-06	-0.00144557	0.00176386	0.41
	genus Ruminococcaceae UCG013	rs12485353	G	A	0.1789	-0.0607903	0.0130847	4.19382e-06	0.000644521	0.0012707	0.61
	genus Ruminococcaceae UCG013	rs12781711	C	T	0.3131	-0.0656129	0.0117477	2.553e-08	0.000278965	0.00108414	0.8
	genus Ruminococcaceae UCG013	rs16918863	A	C	0.0606	0.111491	0.0240157	4.15499e-06	0.00411109	0.00213526	0.0539995
	genus Ruminococcaceae UCG013	rs2730183	G	A	0.4642	-0.0488692	0.0109907	8.43782e-06	8.40067e-05	0.00103242	0.94
	genus Ruminococcaceae UCG013	rs4385846	T	G	0.7932	-0.0598404	0.0131807	6.46205e-06	0.00276079	0.00122039	0.0239999
	genus Ruminococcaceae UCG013	rs75088940	T	C	0.0934	-0.0942968	0.0200712	2.55399e-06	-0.00172293	0.00183387	0.35
	genus Ruminococcaceae UCG013	rs76973485	G	T	0.0368	0.194976	0.0418213	3.34981e-06	0.0037365	0.00224716	0.0959997
	genus Ruminococcaceae UCG013	rs7784330	A	G	0.6113	0.0498329	0.0112066	8.16263e-06	0.00182875	0.00105629	0.0830004
	genus Ruminococcaceae UCG013	rs9313055	T	C	0.0686	0.105087	0.023446	9.54707e-06	-0.00470048	0.0022395	0.0359998
	genus Ruminococcaceae UCG014	rs10495392	T	C	0.8807	0.082486	0.0187194	9.96323e-06	-0.000726157	0.00161561	0.649999
	genus Ruminococcaceae UCG014	rs10791168	G	A	0.8161	0.0664624	0.0150069	9.7618e-06	-0.00105574	0.0013897	0.450001
	genus Ruminococcaceae UCG014	rs10941294	C	T	0.0686	-0.122057	0.0260017	2.39701e-06	-0.000756768	0.00202845	0.709999
	genus Ruminococcaceae UCG014	rs115777838	T	C	0.0537	-0.18835	0.0386643	4.62328e-07	-0.00103138	0.00240504	0.67
	genus Ruminococcaceae UCG014	rs12638134	T	G	0.3897	0.0582548	0.0119657	1.21143e-06	0.00131587	0.00105204	0.21
	genus Ruminococcaceae UCG014	rs34402072	C	T	0.1918	-0.0688023	0.0156083	9.80438e-06	0.000720007	0.00132897	0.59
	genus Ruminococcaceae UCG014	rs56105232	G	A	0.0726	0.139276	0.0299132	2.9128e-06	9.24068e-05	0.00218711	0.97
	genus Ruminococcaceae UCG014	rs72809222	T	C	0.2515	0.0671775	0.0139838	2.4119e-06	-0.00192814	0.00117396	0.1
	genus Ruminococcaceae UCG014	rs73186226	G	A	0.0875	-0.0993852	0.0216819	6.71754e-06	0.000368578	0.00188918	0.85
	genus Ruminococcaceae UCG014	rs853612	A	G	0.4026	-0.0528257	0.0119367	9.75461e-06	-0.000865221	0.00105092	0.41
	genus Ruminococcaceae UCG014	rs995642	C	T	0.326	0.060048	0.0126417	1.90222e-06	0.000222833	0.00112056	0.84
	genus Ruminococcus1	rs10167839	A	G	0.3439	0.0519509	0.0116306	8.09245e-06	-0.0044329	0.00109113	4.90004e-05
	genus Ruminococcus1	rs11783695	G	T	0.1511	-0.0734114	0.0161398	4.72683e-06	-0.000152682	0.00151146	0.92
	genus Ruminococcus1	rs17781867	C	T	0.0924	0.0999271	0.0211728	1.96336e-06	0.00204072	0.00184605	0.27
	genus Ruminococcus1	rs3819978	C	T	0.0586	-0.11504	0.0260137	8.74138e-06	-0.000676896	0.00227741	0.77
	genus Ruminococcus1	rs6105066	T	C	0.2495	-0.0607052	0.013425	5.05918e-06	-0.000279247	0.00123827	0.82
	genus Ruminococcus1	rs6493760	T	C	0.6034	-0.0535262	0.0115885	3.38361e-06	-0.000670106	0.00106403	0.53
	genus Ruminococcus1	rs7117576	A	G	0.0885	0.0829505	0.0170891	6.47978e-07	0.000146959	0.00158611	0.93
	genus Ruminococcus1	rs7583465	C	T	0.3767	0.0527654	0.0112619	2.55611e-06	-0.0012968	0.00105088	0.22
	genus Ruminococcus1	rs78572139	G	A	0.0706	0.125038	0.0279411	5.23106e-06	-0.00100718	0.00217554	0.64
	genus Ruminococcus1	rs78613526	G	A	0.0427	0.167497	0.0367639	5.11423e-06	-0.00292345	0.00225058	0.19
	genus Ruminococcus2	rs12406309	A	C	0.1909	-0.063193	0.0142275	9.78949e-06	5.4114e-05	0.00129468	0.97
	genus Ruminococcus2	rs12986628	T	C	0.7873	-0.0665937	0.0140168	2.142e-06	-0.000716818	0.00122997	0.56
	genus Ruminococcus2	rs1819812	G	T	0.1163	0.0842356	0.0184893	5.28433e-06	0.00121582	0.00163106	0.46
	genus Ruminococcus2	rs2368224	T	G	0.0477	0.199648	0.0438453	3.62928e-06	-0.00318803	0.0029451	0.28
	genus Ruminococcus2	rs2846589	T	G	0.5457	-0.0522093	0.0116382	7.58892e-06	-0.000137257	0.00104355	0.9
	genus Ruminococcus2	rs2997412	G	A	0.7197	0.0568439	0.0122325	4.22114e-06	0.000340161	0.00109606	0.760001
	genus Ruminococcus2	rs4400279	A	G	0.3638	0.0546114	0.0120077	5.79923e-06	-0.000377021	0.00107231	0.73
	genus Ruminococcus2	rs4799823	C	T	0.1392	0.0837001	0.0182263	5.40132e-06	-0.000103792	0.00167973	0.95
	genus Ruminococcus2	rs55707116	C	A	0.1024	0.0865522	0.0189141	8.0059e-06	0.0020139	0.0017197	0.24
	genus Ruminococcus2	rs58681734	A	G	0.1511	0.0723875	0.0160787	4.18177e-06	-0.00018057	0.00148357	0.9
	genus Ruminococcus2	rs61791565	T	C	0.3688	-0.0523503	0.0117119	6.78938e-06	-0.00166979	0.00105021	0.11
	genus Ruminococcus2	rs75140805	T	G	0.1581	0.0836825	0.0176445	3.95294e-06	-0.00138686	0.00156839	0.38
	genus Ruminococcus2	rs7635831	G	A	0.2932	0.0618344	0.0129031	1.98052e-06	0.000377055	0.0011705	0.75
	genus Ruminococcus2	rs7693984	G	A	0.0825	-0.102822	0.0235087	9.42128e-06	0.00106511	0.00212442	0.62
	genus Ruminococcus2	rs78120384	A	G	0.0726	-0.192815	0.0392045	3.31184e-07	0.00293995	0.00240804	0.22
	genus Ruminococcus gauvreauii group	rs10931481	A	G	0.6889	-0.0610096	0.0130484	3.38213e-06	-0.00308497	0.00111305	0.00560003
	genus Ruminococcus gauvreauii group	rs12079579	A	G	0.0726	0.0955324	0.0213436	5.03721e-06	-0.00168252	0.00182437	0.36
	genus Ruminococcus gauvreauii group	rs12539819	C	T	0.0954	0.110654	0.0240684	4.49376e-06	-0.00025245	0.00187547	0.89
	genus Ruminococcus gauvreauii group	rs1391597	C	T	0.3807	0.0590284	0.0124874	1.85964e-06	0.00242376	0.00105951	0.0219999
	genus Ruminococcus gauvreauii group	rs2047242	A	G	0.2972	-0.067603	0.0133738	2.46371e-07	0.001687	0.00110158	0.13
	genus Ruminococcus gauvreauii group	rs2105937	G	A	0.666	-0.0580215	0.0127806	5.10352e-06	-0.00165856	0.00107594	0.12
	genus Ruminococcus gauvreauii group	rs2166943	C	A	0.5616	-0.0566974	0.0123497	5.27716e-06	-0.00115718	0.00104564	0.27
	genus Ruminococcus gauvreauii group	rs289410	A	G	0.7316	0.0654926	0.0139101	2.27463e-06	0.00049551	0.00118732	0.68
	genus Ruminococcus gauvreauii group	rs431418	G	A	0.8807	0.094737	0.0210157	5.53669e-06	0.0042195	0.00172177	0.0140001
	genus Ruminococcus gauvreauii group	rs71386687	T	G	0.0596	0.121037	0.02386	2.90764e-07	-0.00342392	0.00199856	0.0870001
	genus Ruminococcus gauvreauii group	rs73802842	C	A	0.1431	0.0736808	0.0169665	7.48032e-06	0.000827826	0.00142694	0.56
	genus Ruminococcus gauvreauii group	rs9870933	G	A	0.5915	-0.0621643	0.0126072	8.49122e-07	0.000107439	0.00107031	0.92
	genus Ruminococcus gnavus group	rs11597105	A	G	0.1123	0.114673	0.0250653	6.94864e-06	-6.41144e-05	0.00149716	0.97
	genus Ruminococcus gnavus group	rs11864644	T	C	0.0706	-0.139804	0.0318253	5.00876e-06	3.80374e-05	0.00182445	0.98
	genus Ruminococcus gnavus group	rs12136548	C	T	0.2913	0.0901946	0.0196476	3.09628e-06	0.000280842	0.00111151	0.8
	genus Ruminococcus gnavus group	rs12989336	G	A	0.3052	-0.0846861	0.0187936	7.11803e-06	-0.00396642	0.00109626	0.000299999
	genus Ruminococcus gnavus group	rs13163520	G	A	0.1809	-0.127377	0.0233883	5.61009e-08	-0.00211963	0.00136877	0.12
	genus Ruminococcus gnavus group	rs2909242	A	C	0.6143	0.0909965	0.018351	7.40952e-07	-4.4723e-06	0.00108364	1
	genus Ruminococcus gnavus group	rs3124783	G	A	0.8797	0.11599	0.0249099	2.6652e-06	0.00147868	0.00148118	0.32
	genus Ruminococcus gnavus group	rs4388134	T	C	0.7545	0.0904997	0.0203544	9.11633e-06	-0.000629773	0.00123138	0.61
	genus Ruminococcus gnavus group	rs62167033	T	C	0.0706	0.185289	0.0396295	3.49526e-06	-0.000690989	0.00203726	0.73
	genus Ruminococcus gnavus group	rs78399089	T	C	0.0825	0.144445	0.0326618	6.62995e-06	0.00268837	0.00188373	0.15
	genus Ruminococcus gnavus group	rs934940	A	C	0.1849	-0.105045	0.0229588	2.73703e-06	-0.00251916	0.00137089	0.0659994
	genus Ruminococcus gnavus group	rs9872758	T	C	0.4771	0.0849233	0.0176643	1.66027e-06	0.00149683	0.00102868	0.15
	genus Ruminococcus torques group	rs10904297	A	G	0.0298	-0.167804	0.0389812	2.68714e-06	-0.00689087	0.00282938	0.015
	genus Ruminococcus torques group	rs10967781	C	A	0.3181	0.0507994	0.0113322	8.36874e-06	-0.00103494	0.00108681	0.34
	genus Ruminococcus torques group	rs12434631	A	G	0.1402	0.074697	0.0153401	2.77249e-06	-2.93652e-05	0.00146612	0.98
	genus Ruminococcus torques group	rs1475330	C	T	0.6988	-0.0523492	0.01182	8.1343e-06	0.000223493	0.00114548	0.85
	genus Ruminococcus torques group	rs35866622	T	C	0.4404	-0.0612024	0.0109421	2.21335e-08	0.00166345	0.00103377	0.11
	genus Ruminococcus torques group	rs4073731	T	C	0.1759	0.0651948	0.0142221	4.05247e-06	-0.00273627	0.00144402	0.0580003
	genus Ruminococcus torques group	rs77034621	T	G	0.0527	-0.151553	0.0335878	6.06876e-06	0.0027292	0.0022553	0.23
	genus Ruminococcus torques group	rs8080469	G	A	0.5189	0.0490727	0.0107036	3.49526e-06	-4.77343e-05	0.00103362	0.96
	genus Ruminococcus torques group	rs8141465	G	A	0.4573	-0.0480778	0.0107442	9.64828e-06	-0.000775058	0.0010323	0.450001
	class Verrucomicrobiae	rs111862613	T	C	0.166	0.090699	0.0196746	3.73844e-06	-0.000608653	0.00139313	0.66
	class Verrucomicrobiae	rs117107102	A	G	0.0447	0.204683	0.0431572	2.91823e-06	0.00281631	0.00260137	0.28
	class Verrucomicrobiae	rs11729256	T	C	0.2386	0.0749798	0.0150177	6.73085e-07	-0.00109765	0.00117892	0.35
	class Verrucomicrobiae	rs12908520	G	A	0.4563	0.0618926	0.0130946	2.17165e-06	0.000351668	0.00104147	0.74
	class Verrucomicrobiae	rs2602429	T	C	0.7783	-0.0746844	0.0156194	2.58297e-06	-0.00200317	0.00125712	0.11
	class Verrucomicrobiae	rs4242783	A	G	0.7127	-0.0689292	0.0147693	2.63615e-06	0.000528318	0.00117537	0.649999
	class Verrucomicrobiae	rs4936098	G	A	0.66	-0.0648843	0.0135928	1.1222e-06	0.000456075	0.00107113	0.67
	class Verrucomicrobiae	rs61779207	G	A	0.1779	-0.0758309	0.0167762	6.7228e-06	-0.000169868	0.00134077	0.9
	class Verrucomicrobiae	rs74542928	T	C	0.0785	0.112164	0.0236422	1.63222e-06	0.00028152	0.00172541	0.87
	class Verrucomicrobiae	rs9349825	A	G	0.2793	-0.0704036	0.0147128	2.53688e-06	0.000229186	0.00117271	0.85
	class Verrucomicrobiae	rs941682	G	A	0.3111	-0.0631436	0.0143767	9.60993e-06	0.00134491	0.00115611	0.24
	genus Sellimonas	rs113379006	T	C	0.168	-0.162759	0.0357025	7.20775e-06	0.00230183	0.00146637	0.12
	genus Sellimonas	rs13417181	T	C	0.2157	0.166509	0.0337521	7.61746e-07	-0.00155705	0.00149401	0.3
	genus Sellimonas	rs2016057	C	A	0.6093	0.125878	0.0256153	1.02698e-06	-0.00225503	0.00105837	0.0329997
	genus Sellimonas	rs2187447	A	C	0.0606	0.243457	0.0527695	3.97805e-06	-0.00256839	0.0020543	0.21
	genus Sellimonas	rs2371572	A	C	0.5487	0.127349	0.0250862	4.46355e-07	-0.00535044	0.00103596	2.39999e-07
	genus Sellimonas	rs41816	A	G	0.2515	0.132201	0.0291087	8.39363e-06	-0.00112535	0.00119276	0.35
	genus Sellimonas	rs4600608	G	A	0.7614	0.137152	0.0301702	4.94846e-06	0.0014077	0.00123442	0.25
	genus Sellimonas	rs553697	C	T	0.838	0.153767	0.0339099	6.12774e-06	-0.000531018	0.00138664	0.7
	genus Sellimonas	rs56203279	T	C	0.33	-0.124045	0.0269115	3.71997e-06	-0.000110636	0.00110619	0.92
	genus Senegalimassilia	rs10036909	C	T	0.0696	0.185519	0.0400881	8.05434e-06	0.000734843	0.00204273	0.719999
	genus Senegalimassilia	rs11787826	C	A	0.4284	0.081327	0.0171154	2.63463e-06	0.000589837	0.00103316	0.57
	genus Senegalimassilia	rs1990708	A	C	0.1262	-0.109619	0.0247785	8.90574e-06	-0.000892633	0.00150024	0.55
	genus Senegalimassilia	rs2017373	C	T	0.3738	0.0782258	0.0176841	9.50298e-06	0.000300017	0.00106729	0.780001
	genus Senegalimassilia	rs7225245	A	G	0.5417	-0.079173	0.0170421	4.18013e-06	-0.000155555	0.00107932	0.89
	genus Slackia	rs10409783	G	A	0.7167	-0.0950828	0.0211239	7.69591e-06	-0.000490672	0.00121795	0.69
	genus Slackia	rs12440440	A	G	0.3091	0.0901934	0.0190582	2.62869e-06	0.0016108	0.00109787	0.14
	genus Slackia	rs16894137	C	T	0.1431	-0.122792	0.0263047	2.71181e-06	0.00071241	0.00150162	0.64
	genus Slackia	rs35156985	T	C	0.0636	-0.155709	0.0348085	8.05954e-06	-0.00167974	0.00217878	0.44
	genus Slackia	rs4492265	G	A	0.6899	0.0905757	0.0191658	2.40924e-06	0.00336941	0.00108813	0.002
	genus Slackia	rs8901	C	T	0.3708	0.0934594	0.0186813	6.07002e-07	0.000508271	0.00106037	0.630001
	genus Streptococcus	rs10028567	C	T	0.0815	-0.0921167	0.0191881	7.30348e-06	-0.00118934	0.00178476	0.51
	genus Streptococcus	rs10448310	A	G	0.4304	-0.0517935	0.0111324	3.30704e-06	-0.000869993	0.00103814	0.4
	genus Streptococcus	rs11110281	T	C	0.0676	-0.137519	0.0227398	2.58315e-09	0.00280987	0.00212046	0.19
	genus Streptococcus	rs11720390	G	A	0.0746	0.107024	0.0228121	3.59484e-06	-0.00164473	0.00193044	0.39
	genus Streptococcus	rs11764382	A	G	0.1909	-0.0695345	0.0143671	1.28632e-06	0.000944269	0.00133634	0.48
	genus Streptococcus	rs17708276	A	G	0.1282	-0.0793955	0.0170628	3.04096e-06	0.000651823	0.00150821	0.67
	genus Streptococcus	rs1918540	A	G	0.7475	-0.059639	0.0128148	2.44068e-06	0.00236266	0.00119445	0.0479999
	genus Streptococcus	rs2370083	G	T	0.0885	-0.0816836	0.0185851	9.75237e-06	-0.00415623	0.0016943	0.0140001
	genus Streptococcus	rs4968759	A	G	0.4264	-0.0515109	0.0112068	3.7812e-06	0.00178255	0.00104037	0.0870001
	genus Streptococcus	rs57646748	G	A	0.0676	-0.0907696	0.0200344	5.47545e-06	-0.00179115	0.00201079	0.37
	genus Streptococcus	rs6806351	T	C	0.2087	-0.0633829	0.0136647	4.93867e-06	0.00118799	0.00122494	0.33
	genus Streptococcus	rs71481756	T	G	0.0994	0.0931048	0.0207949	6.51478e-06	0.00238046	0.00179576	0.18
	genus Streptococcus	rs72739637	A	G	0.1064	0.0959942	0.0193213	1.03307e-06	0.000212005	0.00163538	0.9
	genus Streptococcus	rs7916711	A	G	0.0646	0.102891	0.0217362	2.717e-06	-0.00137136	0.00221186	0.54
	genus Streptococcus	rs9903102	C	A	0.164	-0.0709483	0.0155275	4.17994e-06	-0.000920913	0.00147768	0.53
	genus Subdoligranulum	rs10065321	T	C	0.3678	-0.0512828	0.0108105	2.10155e-06	-0.00196495	0.00104921	0.061
	genus Subdoligranulum	rs10497836	T	C	0.7197	0.0524065	0.0118697	8.37954e-06	4.29138e-05	0.00116034	0.97
	genus Subdoligranulum	rs12590825	C	A	0.3688	-0.0525287	0.0109942	2.07888e-06	-0.00102381	0.00106452	0.34
	genus Subdoligranulum	rs1667315	G	A	0.4374	0.0485017	0.0107452	6.7214e-06	-0.000388661	0.00104239	0.709999
	genus Subdoligranulum	rs2114677	C	T	0.0557	-0.104176	0.0230829	2.71725e-06	0.00193745	0.00223934	0.39
	genus Subdoligranulum	rs2171249	C	T	0.0736	0.106744	0.0233213	4.50557e-06	0.00267598	0.00199851	0.18
	genus Subdoligranulum	rs3761728	G	T	0.7575	0.0543458	0.0118866	3.8675e-06	0.000538999	0.0011233	0.630001
	genus Subdoligranulum	rs4347804	G	A	0.9583	-0.166063	0.0357483	2.18404e-06	-0.00225456	0.00255582	0.38
	genus Subdoligranulum	rs6555306	C	T	0.8777	0.0740777	0.0155463	2.80666e-06	0.000273073	0.00157151	0.86
	genus Subdoligranulum	rs75158211	T	C	0.1113	-0.072343	0.015933	7.5216e-06	0.00164035	0.00155651	0.29
	genus Subdoligranulum	rs76528319	G	T	0.0398	-0.143279	0.0310662	7.41396e-06	0.0012534	0.00250906	0.62
	genus Sutterella	rs1145877	G	A	0.841	0.073548	0.0162413	7.19946e-06	-0.0033619	0.00144982	0.02
	genus Sutterella	rs11591622	T	G	0.2157	-0.0688382	0.0151375	6.4986e-06	-0.00154212	0.00119917	0.2
	genus Sutterella	rs13173038	A	G	0.2207	-0.0718076	0.0151627	2.72986e-06	0.000242854	0.00127503	0.85
	genus Sutterella	rs143438747	T	C	0.0547	-0.145793	0.0306867	3.2802e-06	-0.00235147	0.00218115	0.28
	genus Sutterella	rs2050185	A	G	0.6223	-0.0575138	0.0128766	7.96948e-06	0.00109905	0.00107073	0.3
	genus Sutterella	rs2321387	G	A	0.5298	-0.0592876	0.0124509	1.86518e-06	0.0045001	0.00104178	1.6e-05
	genus Sutterella	rs2613606	T	C	0.6064	0.0556794	0.0124117	7.20228e-06	0.00215284	0.0010405	0.0389996
	genus Sutterella	rs607327	T	C	0.6233	-0.0578334	0.0129053	6.63056e-06	0.0014602	0.00106695	0.17
	genus Sutterella	rs62501473	G	A	0.2286	0.0694233	0.0149416	5.51849e-06	0.00146197	0.00120144	0.22
	genus Sutterella	rs7499539	A	G	0.3231	0.0617478	0.0130998	2.35771e-06	0.000365994	0.00111941	0.74
	genus Sutterella	rs7638039	T	C	0.2326	0.0645624	0.0143887	8.66403e-06	-0.000992453	0.00119964	0.41
	genus Sutterella	rs9350083	T	G	0.2992	-0.0593069	0.0133929	8.22773e-06	0.00129427	0.00111831	0.25
	genus Terrisporobacter	rs1883097	C	T	0.0557	0.226399	0.0454642	4.15786e-07	1.59562e-05	0.0022044	0.99
	genus Terrisporobacter	rs2569953	C	A	0.5805	0.0775591	0.0174641	8.95014e-06	0.00174237	0.00103687	0.0929994
	genus Terrisporobacter	rs2872237	A	C	0.5656	0.0814505	0.0175943	3.97137e-06	-0.000284346	0.00105408	0.79
	genus Terrisporobacter	rs58405430	G	T	0.1153	0.134617	0.0301177	7.93707e-06	0.00125054	0.00167664	0.46
	genus Terrisporobacter	rs7184125	T	C	0.2326	0.091256	0.0205493	8.48106e-06	-0.00124253	0.00124462	0.32
	genus Turicibacter	rs11054680	T	C	0.0964	-0.104751	0.0226997	2.30978e-06	0.00107221	0.0015888	0.5
	genus Turicibacter	rs11666533	C	T	0.0795	-0.111689	0.0248436	7.37106e-06	0.000492901	0.00162281	0.760001
	genus Turicibacter	rs12603364	T	C	0.1074	0.110861	0.0225598	8.66603e-07	0.00146143	0.00159371	0.36
	genus Turicibacter	rs149744580	A	G	0.0527	0.169883	0.0315478	7.00971e-08	0.000252248	0.00220681	0.91
	genus Turicibacter	rs2834977	T	C	0.173	-0.0959995	0.0208261	3.95585e-06	0.00221294	0.00143684	0.12
	genus Turicibacter	rs2952020	A	G	0.7773	0.0759019	0.0165764	5.63313e-06	0.00308701	0.00115744	0.00769999
	genus Turicibacter	rs3734633	G	A	0.0974	-0.120957	0.02683	5.31912e-06	-0.00268184	0.00186485	0.15
	genus Turicibacter	rs4869133	G	A	0.0885	0.131186	0.027197	2.5537e-06	-0.00159336	0.00188715	0.4
	genus Turicibacter	rs55756211	T	C	0.1163	-0.115115	0.0240708	2.8053e-06	0.000289257	0.00168573	0.86
	genus Turicibacter	rs7199484	G	A	0.332	-0.0731428	0.0160172	5.7666e-06	-0.000841893	0.00111871	0.450001
	genus Tyzzerella3	rs10898797	C	T	0.1571	0.12238	0.0274683	8.85442e-06	-0.000181952	0.00142449	0.9
	genus Tyzzerella3	rs112102233	A	G	0.0666	-0.216348	0.0477575	6.17675e-06	0.00341953	0.00252064	0.17
	genus Tyzzerella3	rs1232220	T	G	0.8738	0.143869	0.031828	7.90788e-06	0.000942268	0.00156114	0.55
	genus Tyzzerella3	rs17706273	T	C	0.1521	-0.140368	0.0274708	5.87814e-07	-0.00111609	0.00149128	0.450001
	genus Tyzzerella3	rs191093	G	A	0.0795	0.159008	0.0353306	6.76394e-06	-0.00573414	0.0018711	0.00219999
	genus Tyzzerella3	rs4904512	T	C	0.1988	-0.117151	0.0250306	3.09272e-06	-0.000725326	0.00134024	0.59
	genus Tyzzerella3	rs55799124	A	G	0.2068	-0.11435	0.0238604	1.33549e-06	-0.000333005	0.00123152	0.79
	genus Tyzzerella3	rs67476743	T	G	0.2853	0.132164	0.022208	3.7405e-09	0.00136461	0.00113388	0.23
	genus Tyzzerella3	rs6920448	C	T	0.1153	-0.141081	0.0305446	4.15375e-06	2.47186e-05	0.001588	0.99
	genus Tyzzerella3	rs7019909	T	C	0.1014	0.144156	0.0301626	1.76121e-06	0.00355494	0.00168674	0.0350002
	genus Tyzzerella3	rs7333521	T	C	0.0427	-0.207191	0.0453121	4.87607e-06	0.00443068	0.00226306	0.05
	genus Tyzzerella3	rs75091807	G	T	0.0905	-0.184966	0.0383029	1.70675e-06	0.00187153	0.00184912	0.31
	genus Tyzzerella3	rs7561370	C	T	0.8777	-0.131341	0.0286292	1.51604e-06	0.00376998	0.00153698	0.0140001
	unknown genus	rs10517600	G	T	0.4642	-0.0626993	0.0139364	6.82763e-06	0.00205331	0.00103233	0.0470002
	unknown genus	rs10904722	C	T	0.2813	-0.0672314	0.0147123	5.04836e-06	0.000157031	0.00110837	0.89
	unknown genus	rs118104867	C	T	0.0487	0.214464	0.0455098	3.43598e-06	-0.000880678	0.00236605	0.709999
	unknown genus	rs13409132	A	G	0.0447	-0.165419	0.0352154	4.3723e-06	0.00166012	0.00228939	0.47
	unknown genus	rs17121075	G	A	0.168	0.0769254	0.0172234	7.91425e-06	-0.000665642	0.00133617	0.62
	unknown genus	rs2191834	T	G	0.7604	-0.0746375	0.0159136	2.50196e-06	-0.000309748	0.00118228	0.79
	unknown genus	rs28691777	C	T	0.0716	0.137134	0.0266996	6.95697e-07	0.00152554	0.00208055	0.46
	unknown genus	rs34088226	A	G	0.0706	-0.117807	0.026924	7.66214e-06	-0.000889206	0.00205226	0.66
	unknown genus	rs55682560	C	T	0.0696	-0.131519	0.0261319	4.97038e-07	-5.93584e-05	0.00192905	0.98
	unknown genus	rs6588624	A	G	0.5288	0.0662317	0.0138147	1.79287e-06	0.000548475	0.00103688	0.6
	unknown genus	rs66714985	A	C	0.0845	0.116908	0.0252447	4.85333e-06	-0.00432334	0.00200486	0.0309999
	unknown genus	rs7226487	A	G	0.4761	-0.0643682	0.0138701	3.58286e-06	-0.00139271	0.00103927	0.18
	unknown genus	rs7538034	T	G	0.2078	-0.078598	0.0165982	2.36706e-06	-0.00294178	0.00124757	0.0179999
	unknown genus	rs7725895	A	G	0.0895	-0.116224	0.0240367	3.94357e-06	-0.00585313	0.00208782	0.0051
	unknown genus	rs989682	A	G	0.2823	0.070194	0.0155364	6.84715e-06	0.00220696	0.0011265	0.05
	family Acidaminococcaceae	rs262812	T	C	0.2664	-0.065675	0.0142257	3.24908e-06	0.00117868	0.00117372	0.32
	family Acidaminococcaceae	rs2933324	G	A	0.7465	0.0662557	0.0140257	2.23676e-06	0.0015757	0.00115004	0.17
	family Acidaminococcaceae	rs45497800	T	C	0.0825	-0.117863	0.0257351	5.86422e-06	0.00236337	0.00188179	0.21
	family Acidaminococcaceae	rs6589457	G	A	0.9453	-0.165911	0.0349516	2.3151e-06	0.00284566	0.00231292	0.22
	family Acidaminococcaceae	rs6923842	T	C	0.169	-0.0796106	0.0169192	2.21304e-06	0.000583411	0.0013219	0.66
	family Acidaminococcaceae	rs74540770	G	A	0.0646	-0.108969	0.0243533	7.0881e-06	0.0018204	0.00184961	0.33
	family Acidaminococcaceae	rs78702810	T	C	0.0467	-0.143755	0.0323244	9.16474e-06	-0.00337893	0.0025532	0.19
	unknown genus	rs11150282	T	C	0.3211	0.098235	0.0197127	7.36055e-07	0.00144091	0.00111248	0.2
	unknown genus	rs113884518	T	C	0.0487	-0.20591	0.0455376	7.7398e-06	0.00110789	0.00222264	0.62
	unknown genus	rs28678345	T	C	0.0467	0.213083	0.0471377	8.05954e-06	0.00254556	0.00238805	0.29
	unknown genus	rs367480	A	G	0.5726	0.0841649	0.0185948	7.52419e-06	0.000938719	0.00104603	0.37
	unknown genus	rs4129395	G	A	0.4264	0.0904264	0.0185253	1.21742e-06	-0.0021804	0.00103792	0.0359998
	unknown genus	rs789069	A	C	0.172	-0.10413	0.0234459	6.5001e-06	-0.00128302	0.00137561	0.35
	unknown genus	rs79790072	T	C	0.0567	0.226103	0.0488017	3.5381e-06	0.000452317	0.00228812	0.84
	unknown genus	rs8028558	A	G	0.4046	0.08346	0.0188504	9.78228e-06	0.00129015	0.00105144	0.22
	unknown genus	rs9864379	T	C	0.1133	-0.160521	0.0292752	4.65876e-08	-0.00104669	0.00166809	0.53
	unknown genus	rs11779863	G	A	0.2068	-0.0772768	0.0172171	6.68852e-06	-0.00285506	0.00125972	0.0230001
	unknown genus	rs12566890	T	G	0.0954	-0.103134	0.0241775	8.11204e-06	0.00157265	0.00194359	0.42
	unknown genus	rs13100746	C	T	0.4095	0.0638979	0.0142685	7.28853e-06	-0.00247375	0.00106255	0.02
	unknown genus	rs17235252	T	C	0.0944	-0.122002	0.0255463	2.15879e-06	-0.00153524	0.00177151	0.39
	unknown genus	rs3932485	C	T	0.4284	0.0626209	0.0141623	9.92865e-06	0.000216081	0.00105368	0.84
	unknown genus	rs515984	C	T	0.826	0.0875451	0.0190685	6.61363e-06	-0.0025136	0.00139805	0.0719996
	unknown genus	rs638542	A	G	0.7137	0.070592	0.0157049	5.17285e-06	0.00205294	0.00114338	0.0729995
	unknown genus	rs74603314	T	C	0.0457	0.230767	0.0489701	2.27641e-06	-0.00356002	0.00246536	0.15
	unknown genus	rs76373661	G	A	0.1133	0.0908218	0.0202986	5.15941e-06	0.00245662	0.00150186	0.1
	unknown genus	rs7706512	A	G	0.496	-0.0657351	0.0138979	2.27206e-06	0.0020021	0.00103231	0.0519996
	unknown genus	rs7801843	A	G	0.1292	-0.0869495	0.0194509	9.46891e-06	-0.000646176	0.0014815	0.66
	unknown genus	rs7853673	A	G	0.4861	0.0624389	0.0139833	6.73256e-06	0.000212891	0.00103698	0.84
	unknown genus	rs949341	A	G	0.6799	-0.0656602	0.0147216	7.73286e-06	0.000920053	0.00109189	0.4
	unknown genus	rs10872669	G	A	0.8926	0.123071	0.0275665	9.49008e-06	0.00255261	0.00162261	0.12
	unknown genus	rs12748533	G	T	0.2972	-0.0821108	0.0172701	2.59018e-06	-0.000633661	0.00114457	0.58
	unknown genus	rs17043785	T	C	0.0596	-0.176187	0.0347133	5.11835e-07	0.0061011	0.00233653	0.00899995
	unknown genus	rs1850003	A	G	0.3072	0.084048	0.0177806	2.4053e-06	0.000815166	0.00113353	0.47
	unknown genus	rs61508842	T	C	0.1223	0.122574	0.0272389	7.82781e-06	0.000106147	0.00169763	0.95
	unknown genus	rs7217209	C	T	0.173	0.0843019	0.0187308	8.42946e-06	0.0019529	0.00139989	0.16
	unknown genus	rs738193	T	C	0.3549	0.0847328	0.0165856	3.82164e-07	-0.00268246	0.00107009	0.012
	unknown genus	rs78609301	A	G	0.2167	-0.0867065	0.0195709	7.093e-06	-0.00177018	0.00129122	0.17
	unknown genus	rs941000	T	C	0.5915	-0.0850266	0.0163382	3.15559e-07	-0.000479161	0.00104368	0.649999
	unknown genus	rs11251024	G	A	0.33	0.104201	0.0206737	6.62796e-07	0.00116311	0.0010897	0.29
	unknown genus	rs11606187	A	G	0.1074	-0.154539	0.0326288	3.30583e-06	-0.000649265	0.00174673	0.709999
	unknown genus	rs13385922	T	C	0.4056	0.0929494	0.0201348	3.96826e-06	0.000383092	0.00105869	0.719999
	unknown genus	rs166849	A	G	0.6103	-0.0911053	0.0202239	7.73891e-06	0.00191101	0.00104978	0.0690001
	unknown genus	rs2172426	T	C	0.5527	0.10212	0.0198947	3.17424e-07	0.000582581	0.00104536	0.58
	unknown genus	rs267959	G	A	0.6571	-0.0988612	0.0209676	2.61993e-06	8.03428e-05	0.0011104	0.94
	unknown genus	rs4383094	C	T	0.9036	-0.149188	0.0320662	4.28134e-06	0.000326652	0.00162805	0.84
	unknown genus	rs60583455	T	C	0.3757	0.108934	0.021177	2.59579e-07	0.00108206	0.0010738	0.31
	unknown genus	rs60775321	T	C	0.3012	-0.0962425	0.0213842	7.10461e-06	-0.00192295	0.0011227	0.0870001
	unknown genus	rs72671304	T	C	0.0696	0.172322	0.0370028	3.79577e-06	0.000792704	0.0019352	0.68
	unknown genus	rs7911787	G	T	0.0656	-0.223071	0.0470232	3.38821e-06	0.00123838	0.00229024	0.59
	unknown genus	rs8126061	T	C	0.0954	-0.159135	0.0351904	7.36326e-06	0.00155836	0.00190784	0.41
	unknown genus	rs9542068	T	C	0.3211	0.0990709	0.0218149	6.52334e-06	0.00101138	0.00116426	0.39
	unknown genus	rs1044939	C	T	0.1034	0.109022	0.0242017	7.01698e-06	0.001118	0.00189214	0.55
	unknown genus	rs115372687	A	G	0.0865	0.108994	0.0243264	9.12788e-06	0.000139859	0.00187379	0.94
	unknown genus	rs11709800	T	C	0.2326	0.0879804	0.016634	1.48235e-07	0.00149039	0.0011941	0.21
	unknown genus	rs12634544	T	C	0.2545	-0.0813051	0.015882	2.60321e-07	0.00102015	0.00120984	0.4
	unknown genus	rs12930556	C	T	0.4493	0.064211	0.0139816	4.54297e-06	0.000624623	0.00104344	0.55
	unknown genus	rs138437711	A	G	0.1799	-0.087484	0.0192215	4.65994e-06	0.00388106	0.00137918	0.00490004
	unknown genus	rs17291611	A	G	0.173	-0.0905691	0.0190904	2.29784e-06	-0.000691748	0.00135617	0.61
	unknown genus	rs3010848	G	A	0.336	-0.0696728	0.0146631	1.78295e-06	0.000206696	0.00110194	0.85
	unknown genus	rs35947731	C	T	0.0596	-0.131218	0.0288407	5.43188e-06	0.00137158	0.00200334	0.49
	unknown genus	rs4848741	G	A	0.6521	0.0682414	0.0149403	5.52764e-06	0.00182706	0.00108734	0.0929994
	unknown genus	rs6595770	T	G	0.8002	0.0851224	0.01769	1.98226e-06	0.00231503	0.0013015	0.0749998
	unknown genus	rs72819830	A	G	0.0487	0.226767	0.0467216	1.61421e-06	-0.000782407	0.00220752	0.719999
	unknown genus	rs111373036	A	G	0.1948	-0.0858259	0.0179766	1.70306e-06	0.000572983	0.00127327	0.649999
	unknown genus	rs11140959	A	G	0.0567	0.190401	0.0432674	6.20126e-06	0.00135479	0.00272922	0.62
	unknown genus	rs12696594	G	A	0.494	0.0636249	0.0140502	6.10942e-06	0.000689292	0.00103077	0.5
	unknown genus	rs2136103	T	C	0.3042	0.0754533	0.0154038	6.72527e-07	-0.00272028	0.00110061	0.0129999
	unknown genus	rs2599390	G	A	0.17	0.094049	0.0198355	3.03424e-06	-0.00120032	0.00131093	0.36
	unknown genus	rs55736413	C	T	0.0507	0.158132	0.0357614	8.44812e-06	-0.00204174	0.0022425	0.36
	unknown genus	rs58850151	T	C	0.2167	-0.0808936	0.018154	7.48342e-06	-0.0016597	0.00135833	0.22
	unknown genus	rs6516833	A	G	0.0586	0.134075	0.0277636	2.33598e-06	-0.00174023	0.0022546	0.44
	unknown genus	rs7334707	G	T	0.9215	-0.118994	0.0266494	6.25043e-06	-0.00164004	0.00211133	0.44
	unknown genus	rs79929882	A	G	0.1372	-0.104457	0.0232394	5.91834e-06	0.00145103	0.00146511	0.32
	unknown genus	rs1032598	G	A	0.2346	-0.0886426	0.0189039	4.07587e-06	0.00252752	0.00123412	0.0409996
	unknown genus	rs11941716	A	G	0.161	0.101243	0.0224414	9.0663e-06	-0.00283152	0.00146468	0.0530005
	unknown genus	rs16843660	A	G	0.0457	0.234697	0.04907	1.75344e-06	-0.00406796	0.00243644	0.0949992
	unknown genus	rs1962916	G	A	0.6064	-0.0737876	0.0162232	6.13847e-06	0.000747285	0.00105155	0.48
	unknown genus	rs2336448	T	C	0.3787	0.0773742	0.0160883	1.42899e-06	0.000470266	0.00106073	0.66
	unknown genus	rs249459	A	G	0.3618	0.0737341	0.0165018	8.12307e-06	0.000264423	0.00108972	0.81
	unknown genus	rs2651663	A	G	0.3459	-0.0762556	0.0168635	5.64144e-06	-0.00166836	0.00109194	0.13
	unknown genus	rs35703006	G	T	0.2157	0.0926669	0.0190779	9.00762e-07	0.000498988	0.00128037	0.7
	unknown genus	rs553072	G	A	0.1352	0.109193	0.0230198	3.69097e-06	0.0016689	0.00155567	0.28
	unknown genus	rs6514318	T	C	0.0845	0.128198	0.0281765	5.37675e-06	-0.000784383	0.0018286	0.67
	unknown genus	rs7187855	A	C	0.0497	0.199941	0.0418308	2.20602e-06	0.00244756	0.00233872	0.3
	unknown genus	rs921383	G	A	0.5507	0.0723153	0.0159706	7.72894e-06	0.00192572	0.00104025	0.064
	unknown genus	rs10200320	T	C	0.7127	-0.0641139	0.0142769	5.6607e-06	0.000391815	0.00116501	0.74
	unknown genus	rs11195523	C	A	0.7515	-0.0689278	0.0145351	2.40121e-06	0.000957899	0.00123286	0.44
	unknown genus	rs11684166	A	G	0.1789	-0.0769635	0.0168349	3.49116e-06	-0.000310468	0.00140311	0.82
	unknown genus	rs11809762	G	A	0.1262	-0.0934634	0.0190198	1.68287e-06	0.000843674	0.00161478	0.6
	unknown genus	rs11904514	A	G	0.9235	0.109498	0.0249839	7.89951e-06	0.00399888	0.00204344	0.05
	unknown genus	rs12147596	C	T	0.2684	-0.0719818	0.0141609	2.86207e-07	0.00160181	0.00115197	0.16
	unknown genus	rs1455639	A	G	0.8529	-0.0760307	0.0169831	7.83899e-06	6.01188e-05	0.00149518	0.97
	unknown genus	rs16823675	C	T	0.2167	-0.0767515	0.0149973	2.33346e-07	0.000597662	0.00125248	0.630001
	unknown genus	rs17086536	C	A	0.0964	-0.100851	0.022432	3.3638e-06	-0.000904743	0.00179017	0.61
	unknown genus	rs2939766	A	G	0.4085	-0.0591611	0.013042	7.01148e-06	0.000491112	0.00107301	0.649999
	unknown genus	rs34985298	G	A	0.2922	-0.0623526	0.013772	8.33758e-06	-0.000999117	0.00110458	0.37
	unknown genus	rs35740166	C	T	0.1074	-0.112246	0.0226824	8.39982e-07	0.00142065	0.00183548	0.44
	unknown genus	rs4644504	T	C	0.0785	-0.0969321	0.0216146	5.81969e-06	-0.00016756	0.00183535	0.93
	unknown genus	rs6007642	C	T	0.169	-0.0791412	0.0177958	9.95543e-06	0.000655615	0.00152139	0.67
	unknown genus	rs72700702	T	C	0.1372	-0.091726	0.0189005	1.59272e-06	-0.000815482	0.00153262	0.59
	unknown genus	rs76532867	T	C	0.1054	0.112353	0.0242364	2.55859e-06	-0.00128221	0.00187625	0.49
	unknown genus	rs1035406	G	A	0.0994	-0.111241	0.025156	9.17529e-06	-0.000693422	0.00162791	0.67
	unknown genus	rs11630875	T	C	0.1819	0.0925877	0.0204021	6.93474e-06	0.00136844	0.00135235	0.31
	unknown genus	rs13336560	C	T	0.4563	-0.0722586	0.0158485	5.297e-06	0.00140192	0.00107987	0.19
	unknown genus	rs1549633	A	C	0.1561	0.101844	0.0219252	3.39602e-06	0.00133587	0.00145922	0.36
	unknown genus	rs2074723	T	C	0.0676	0.166302	0.0375751	8.75347e-06	0.00438524	0.00232783	0.0599998
	unknown genus	rs3730086	A	G	0.2386	0.0806746	0.0180043	8.64769e-06	0.000136209	0.00122355	0.91
	unknown genus	rs3754624	C	T	0.162	0.0964478	0.0200589	2.15695e-06	9.93367e-05	0.00132756	0.94
	unknown genus	rs55876211	C	T	0.172	-0.0914764	0.0196919	2.86655e-06	-0.00400828	0.00133848	0.00269998
	unknown genus	rs61933850	G	A	0.0905	0.165184	0.0361469	7.42882e-06	0.000536134	0.00211018	0.8
	unknown genus	rs7098347	G	A	0.4225	0.0705089	0.0158542	7.36478e-06	0.00163844	0.00105712	0.12
	unknown genus	rs74354280	C	T	0.1531	-0.0903316	0.0205472	8.70062e-06	0.00246435	0.00137505	0.0729995
	unknown genus	rs76784716	A	G	0.0716	0.139756	0.0286444	8.43044e-07	0.00139797	0.00205349	0.5
	unknown genus	rs9813022	A	G	0.3022	-0.0822797	0.016401	5.10258e-07	0.000506041	0.00112904	0.649999
	unknown genus	rs10060821	T	C	0.2773	0.0624208	0.0140818	9.00347e-06	0.000336635	0.00118334	0.780001
	unknown genus	rs10782329	C	T	0.2913	0.0602791	0.0137552	7.89896e-06	0.00148268	0.00115098	0.2
	unknown genus	rs11257188	A	C	0.1004	-0.109509	0.0225832	1.84757e-06	0.0014819	0.00213761	0.49
	unknown genus	rs116151565	A	G	0.0944	0.111567	0.024565	6.20455e-06	-0.00164573	0.00188996	0.38
	unknown genus	rs13147561	A	G	0.0974	-0.0993127	0.0227994	9.56841e-06	0.000257514	0.00185908	0.89
	unknown genus	rs142372196	A	G	0.1561	-0.0736201	0.0160907	5.43701e-06	-0.00103368	0.00135273	0.44
	unknown genus	rs55922055	T	C	0.0398	-0.239699	0.0476043	2.27777e-07	-0.00187388	0.00239546	0.43
	unknown genus	rs599752	T	C	0.7485	0.0630207	0.0137964	4.05509e-06	0.000213217	0.00114748	0.85
	unknown genus	rs6431586	A	G	0.1203	-0.0954152	0.0205715	2.72214e-06	0.00168563	0.00171552	0.33
	unknown genus	rs66494181	T	G	0.2594	0.0683789	0.0145098	2.43416e-06	-0.000416175	0.00123895	0.74
	unknown genus	rs72846345	T	C	0.1282	0.0877661	0.0190903	2.58476e-06	-0.00173055	0.00160263	0.28
	unknown genus	rs740358	G	T	0.0746	-0.130157	0.0264763	9.18142e-07	0.000255168	0.00209625	0.9
	unknown genus	rs9571849	T	C	0.0656	0.137141	0.0317376	8.11652e-06	0.00504689	0.00242294	0.0369999
	unknown genus	rs999857	G	A	0.1928	0.0763115	0.0165827	5.23926e-06	-0.000122568	0.00145022	0.93
	family Actinomycetaceae	rs2889192	T	G	0.7932	-0.0887537	0.0195009	3.64418e-06	0.0045184	0.00122741	0.000230001
	family Actinomycetaceae	rs34583783	G	T	0.1024	0.123756	0.026427	5.47974e-06	-0.00110884	0.0016488	0.5
	family Actinomycetaceae	rs35011108	A	G	0.0636	0.241826	0.0503796	1.82671e-06	0.00408015	0.00241148	0.0909997
	family Actinomycetaceae	rs4073240	G	A	0.3827	0.0747546	0.0164684	6.05327e-06	0.000507023	0.00105978	0.630001
	family Actinomycetaceae	rs58484246	T	C	0.326	0.0761407	0.0169007	6.12421e-06	-0.00131416	0.00108329	0.23
	unknown genus	rs10892421	T	C	0.6054	0.103858	0.0213953	1.38589e-06	-0.00251686	0.00107039	0.0189998
	unknown genus	rs115909738	A	C	0.1551	-0.134627	0.0297761	6.49127e-06	-0.000541061	0.0015227	0.719999
	unknown genus	rs11691923	G	A	0.4563	-0.0923453	0.0206883	8.35276e-06	0.00104042	0.0010366	0.32
	unknown genus	rs12261792	T	G	0.1869	-0.113723	0.0256243	9.57326e-06	-0.00157216	0.00131176	0.23
	unknown genus	rs13165831	A	G	0.2386	-0.120653	0.0243306	9.81025e-07	-0.00277343	0.00120145	0.021
	unknown genus	rs1969793	A	G	0.6958	-0.102671	0.0218939	3.25687e-06	0.000139834	0.00109361	0.9
	unknown genus	rs2317372	T	C	0.5706	0.0946411	0.0210788	7.92994e-06	-0.00225867	0.00104626	0.0309999
	unknown genus	rs2831909	C	T	0.8976	-0.132488	0.0306785	5.89794e-06	0.000453351	0.00179997	0.8
	unknown genus	rs4766410	T	C	0.5924	-0.0969305	0.0212237	5.33876e-06	0.000290757	0.00113066	0.8
	unknown genus	rs66473610	T	G	0.0785	0.181405	0.0401061	8.79124e-06	3.90832e-05	0.00205077	0.98
	unknown genus	rs75285799	T	C	0.1233	0.132213	0.0275812	3.24795e-06	-0.00305677	0.00143063	0.0329997
	unknown genus	rs9534068	A	G	0.3549	0.098738	0.0211319	3.06719e-06	-0.00075008	0.00107507	0.49
	genus Veillonella	rs11141494	G	A	0.1948	-0.0783421	0.0174393	9.74653e-06	-0.00157138	0.00125637	0.21
	genus Veillonella	rs1882878	A	G	0.3062	-0.0768966	0.0163908	2.98092e-06	-0.00135828	0.00117362	0.25
	genus Veillonella	rs2013594	C	T	0.6421	0.0720698	0.0155153	3.42129e-06	0.000273803	0.00110641	0.8
	genus Veillonella	rs55807413	A	G	0.0974	0.107329	0.0237633	5.5143e-06	-0.000335715	0.00155836	0.83
	genus Veillonella	rs62376424	C	T	0.334	-0.0762216	0.0163499	3.65452e-06	0.00094475	0.00109443	0.39
	genus Veillonella	rs6656807	G	A	0.5755	-0.0703062	0.0153954	5.49693e-06	0.000195346	0.00106989	0.86
	genus Veillonella	rs7359080	C	A	0.1272	-0.135391	0.030352	7.39895e-06	0.000592657	0.00170799	0.73
	genus Veillonella	rs742016	A	G	0.4235	-0.0688571	0.0149769	4.65693e-06	0.00187537	0.00104383	0.0719996
	genus Victivallis	rs11899949	G	A	0.2773	0.130568	0.0276239	2.76707e-06	-0.000572362	0.0011813	0.630001
	genus Victivallis	rs12512543	A	C	0.1213	-0.178036	0.0374344	2.54132e-06	-0.00126328	0.00158282	0.42
	genus Victivallis	rs173120	C	T	0.7545	-0.13381	0.0290127	7.65244e-06	-0.00134456	0.00120192	0.26
	genus Victivallis	rs1882775	A	G	0.2237	-0.13827	0.031273	8.72831e-06	-0.000114812	0.00129458	0.93
	genus Victivallis	rs2546432	C	T	0.5338	0.110803	0.0249655	9.93276e-06	-0.00147704	0.00103886	0.16
	genus Victivallis	rs342302	A	G	0.159	-0.152754	0.0351572	8.15943e-06	-0.000743229	0.00144747	0.61
	genus Victivallis	rs4764863	G	A	0.5	0.121561	0.0246058	8.22224e-07	-0.000673955	0.00103028	0.51
	genus Victivallis	rs4895919	C	T	0.5179	0.116918	0.0247515	2.75201e-06	-0.000989914	0.00103604	0.34
	genus Victivallis	rs56349194	A	G	0.16	-0.158501	0.0315231	6.25749e-07	3.8008e-05	0.00136971	0.98
	genus Victivallis	rs911666	T	C	0.3052	-0.118576	0.0263146	7.65244e-06	0.000737113	0.00109507	0.5
	order Actinomycetales	rs2889192	T	G	0.7932	-0.0884052	0.0194997	3.96725e-06	0.0045184	0.00122741	0.000230001
	order Actinomycetales	rs34583783	G	T	0.1024	0.123688	0.0264254	5.53886e-06	-0.00110884	0.0016488	0.5
	order Actinomycetales	rs35011108	A	G	0.0636	0.241546	0.0503803	1.87659e-06	0.00408015	0.00241148	0.0909997
	order Actinomycetales	rs4073240	G	A	0.3827	0.074973	0.0164672	5.67898e-06	0.000507023	0.00105978	0.630001
	order Actinomycetales	rs58484246	T	C	0.326	0.075828	0.0168997	6.67483e-06	-0.00131416	0.00108329	0.23
	order Bacillales	rs10233278	T	C	0.4125	-0.116319	0.0248527	3.508e-06	-0.00222976	0.00104932	0.0340001
	order Bacillales	rs10410917	C	T	0.4036	-0.11471	0.0250025	5.57353e-06	-0.000964769	0.00104533	0.36
	order Bacillales	rs11034576	A	G	0.0795	0.205765	0.0453311	8.85972e-06	0.00122655	0.0019646	0.53
	order Bacillales	rs11207728	A	G	0.7972	0.14455	0.0316912	5.73456e-06	0.000639143	0.00127643	0.62
	order Bacillales	rs11844714	A	G	0.163	-0.143245	0.0320272	5.06209e-06	0.00129874	0.00135898	0.34
	order Bacillales	rs1287018	G	A	0.16	0.141125	0.0319309	9.87097e-06	-0.000474972	0.00133718	0.719999
	order Bacillales	rs4617108	G	A	0.9394	-0.248861	0.0525929	1.97506e-06	-0.00216139	0.00217679	0.32
	order Bacillales	rs62640857	A	G	0.1839	0.148238	0.0326455	4.49262e-06	-0.000188036	0.00134878	0.89
	order Bacillales	rs74420793	A	G	0.162	-0.164413	0.0353763	3.07319e-06	-0.000304287	0.00141172	0.83
	order Bacteroidales	rs11146701	A	G	0.4254	0.0473596	0.010541	7.08223e-06	0.00205095	0.00104667	0.05
	order Bacteroidales	rs111845179	T	C	0.0616	0.102648	0.0213843	9.23996e-07	-0.000592889	0.00223541	0.79
	order Bacteroidales	rs17343978	A	C	0.2604	-0.0552057	0.0120278	8.3593e-06	-6.16214e-05	0.00118661	0.96
	order Bacteroidales	rs2032750	C	T	0.5487	0.0508393	0.0106807	1.91509e-06	0.000205048	0.00103577	0.84
	order Bacteroidales	rs2363574	T	C	0.9682	0.222741	0.0508055	9.93482e-06	-0.000569058	0.00376802	0.88
	order Bacteroidales	rs4146051	G	A	0.9443	0.107377	0.0245661	8.76436e-06	-0.00368016	0.00248093	0.14
	order Bacteroidales	rs4916508	A	G	0.5646	0.0466729	0.0105312	8.4711e-06	0.00168057	0.00103679	0.11
	order Bacteroidales	rs55773148	G	A	0.0527	-0.121514	0.0236759	3.89583e-07	-0.00206942	0.00240131	0.39
	order Bacteroidales	rs62531359	T	G	0.1451	0.0655728	0.0149891	9.08657e-06	0.000844939	0.00149827	0.57
	order Bacteroidales	rs62575403	C	T	0.0437	0.140055	0.0311128	7.06122e-06	-0.00280688	0.00237687	0.24
	order Bacteroidales	rs72706335	T	C	0.0656	-0.22241	0.0493458	7.65526e-06	-0.00393008	0.00236296	0.0959997
	order Bacteroidales	rs73975615	G	A	0.0109	-0.207018	0.0442633	1.21616e-06	-0.0047748	0.00561972	0.4
	order Bacteroidales	rs7631304	G	A	0.17	-0.0645771	0.0132957	8.36778e-07	-0.00111858	0.00135761	0.41
	order Bacteroidales	rs79585701	A	C	0.1292	0.0646823	0.0149628	9.98596e-06	-0.00109073	0.00142111	0.44
	order Bacteroidales	rs929878	T	C	0.7555	0.0548532	0.012153	4.7338e-06	0.00252364	0.00117124	0.0309999
	order Bifidobacteriales	rs10831953	G	A	0.333	0.0537537	0.0123746	9.94741e-06	0.00193252	0.00107953	0.0729995
	order Bifidobacteriales	rs12446429	T	C	0.1362	0.0810099	0.019073	8.52884e-06	-0.00100775	0.00171194	0.56
	order Bifidobacteriales	rs13020688	G	A	0.3529	0.0584045	0.0122081	1.57373e-06	0.000755739	0.00106681	0.48
	order Bifidobacteriales	rs182549	T	C	0.5089	-0.11707	0.0126703	5.94155e-20	-0.00058988	0.00116436	0.61
	order Bifidobacteriales	rs4957061	T	C	0.4652	0.0569873	0.0116907	1.1517e-06	0.00154429	0.00104363	0.14
	order Bifidobacteriales	rs540489	T	G	0.2336	-0.0632518	0.013817	5.36809e-06	4.01601e-06	0.00122156	1
	order Bifidobacteriales	rs55888705	A	G	0.3867	0.053673	0.0120586	8.66204e-06	-0.00253475	0.00106953	0.0179999
	order Bifidobacteriales	rs6899771	A	G	0.0954	-0.0914312	0.0202604	7.27998e-06	0.00349812	0.00183573	0.0569994
	order Bifidobacteriales	rs7174549	T	C	0.6441	-0.0551726	0.0124655	6.86784e-06	-0.00126909	0.00109759	0.25
	order Bifidobacteriales	rs7322849	T	C	0.0964	0.110676	0.0200996	1.74032e-08	-0.00060229	0.00223688	0.79
	order Bifidobacteriales	rs73797465	T	G	0.0865	-0.0942612	0.0208421	4.84953e-06	-0.00273118	0.00210006	0.19
	order Bifidobacteriales	rs857444	C	T	0.3608	0.0553965	0.0120669	3.8249e-06	0.000581928	0.00108308	0.59
	order Burkholderiales	rs1511453	A	G	0.0636	0.0910999	0.0199479	8.00092e-06	0.000943704	0.00217969	0.67
	order Burkholderiales	rs1928341	G	A	0.5785	-0.0507782	0.0110587	4.51513e-06	-0.000115568	0.0010443	0.91
	order Burkholderiales	rs2321387	G	A	0.5298	-0.0508514	0.0109588	3.25784e-06	0.0045001	0.00104178	1.6e-05
	order Burkholderiales	rs2613606	T	C	0.6064	0.0499561	0.0109264	4.13361e-06	0.00215284	0.0010405	0.0389996
	order Burkholderiales	rs4033856	T	C	0.8708	-0.0833445	0.0167489	5.66826e-07	0.000100468	0.00160276	0.95
	order Burkholderiales	rs6087811	T	G	0.0815	-0.101587	0.0198817	2.88377e-07	0.00107557	0.00196435	0.58
	order Burkholderiales	rs62191117	A	G	0.2058	0.0679995	0.0132471	2.791e-07	-0.00186138	0.00127181	0.14
	order Burkholderiales	rs62395635	T	C	0.0706	0.109911	0.0236375	2.90228e-06	0.000650892	0.00210762	0.760001
	order Burkholderiales	rs75242906	C	T	0.0537	-0.120974	0.0281273	9.74518e-06	0.0012981	0.00216653	0.55
	order Burkholderiales	rs7638039	T	C	0.2326	0.0580987	0.012673	4.83593e-06	-0.000992453	0.00119964	0.41
	order Burkholderiales	rs9964679	A	G	0.3101	0.052509	0.011504	6.05982e-06	0.000995302	0.00113671	0.38
	order Clostridiales	rs10774377	G	A	0.666	-0.0523003	0.0113859	3.80899e-06	-0.00028099	0.00112504	0.8
	order Clostridiales	rs112334273	G	A	0.2455	0.0639383	0.0127404	4.07258e-07	0.00294929	0.00125895	0.0189998
	order Clostridiales	rs13105690	C	T	0.7326	0.0527441	0.011818	9.36807e-06	0.000341992	0.00116589	0.77
	order Clostridiales	rs13179700	C	T	0.6451	-0.0510953	0.0109569	3.52111e-06	-0.000695074	0.00108744	0.52
	order Clostridiales	rs1842454	G	A	0.2068	-0.0543676	0.012734	9.91745e-06	-0.000263627	0.00122971	0.83
	order Clostridiales	rs2273429	A	G	0.1074	-0.0726191	0.0153105	4.16869e-06	0.000876966	0.00159436	0.58
	order Clostridiales	rs290772	G	A	0.0616	0.084254	0.0196297	9.9977e-06	-0.0016151	0.00193988	0.41
	order Clostridiales	rs6442336	T	C	0.7565	0.0547729	0.0124169	9.62565e-06	0.000292662	0.00123646	0.81
	order Clostridiales	rs6814436	C	T	0.8678	-0.0741858	0.0150814	9.06296e-07	0.00394714	0.00149174	0.00809991
	order Clostridiales	rs6815608	C	T	0.9155	-0.104089	0.0210883	3.71989e-07	-0.00144917	0.00226717	0.52
	order Clostridiales	rs72738886	T	C	0.0775	0.0865333	0.0190392	8.4157e-06	0.00318152	0.00175455	0.0700003
	order Clostridiales	rs72915163	T	C	0.2654	-0.0580246	0.0120558	1.39104e-06	-0.000821192	0.00119018	0.49
	order Clostridiales	rs76767978	G	A	0.1183	0.0699806	0.0156318	8.17561e-06	-0.00275037	0.00161495	0.089
	order Clostridiales	rs992074	T	C	0.9652	-0.255441	0.0508788	8.95385e-07	-0.00197068	0.00236609	0.4
	order Coriobacteriales	rs11073596	G	T	0.66	-0.0510212	0.0114339	8.14442e-06	-0.00201516	0.00112758	0.0739997
	order Coriobacteriales	rs11250875	T	C	0.2087	0.06075	0.0130939	4.82848e-06	-0.000711157	0.00128092	0.58
	order Coriobacteriales	rs11656361	A	C	0.1292	0.0773006	0.017553	8.0201e-06	0.000630258	0.00163992	0.7
	order Coriobacteriales	rs12974142	G	A	0.1083	0.0789796	0.0177205	8.51236e-06	0.00146609	0.00167733	0.38
	order Coriobacteriales	rs13307134	T	C	0.7644	-0.0565686	0.0126265	7.79938e-06	-0.000610625	0.00121504	0.62
	order Coriobacteriales	rs1397793	A	G	0.6143	0.0498855	0.0112446	9.77372e-06	0.00154217	0.00113024	0.17
	order Coriobacteriales	rs1816223	G	A	0.7893	0.0586265	0.0129006	4.84117e-06	-0.00130231	0.00127925	0.31
	order Coriobacteriales	rs240104	T	C	0.2445	-0.0603429	0.0126849	1.51604e-06	-0.000439966	0.00124719	0.719999
	order Coriobacteriales	rs2442778	A	G	0.9543	0.116408	0.0258545	9.02693e-06	0.000258144	0.0024141	0.91
	order Coriobacteriales	rs3025411	A	G	0.1044	0.0926543	0.0209468	8.26913e-06	-0.000216318	0.00191904	0.91
	order Coriobacteriales	rs34739816	G	T	0.0815	0.0965017	0.0207666	3.88356e-06	0.00177211	0.00197222	0.37
	order Coriobacteriales	rs67561917	A	G	0.1421	-0.0714367	0.0154113	5.39126e-06	0.000261314	0.00151841	0.86
	order Coriobacteriales	rs719099	A	G	0.1362	0.0778402	0.0155815	5.43313e-07	0.00181865	0.00158291	0.25
	order Coriobacteriales	rs8010111	A	G	0.9354	0.103377	0.0229286	6.8962e-06	-0.00142446	0.00203496	0.48
	family Alcaligenaceae	rs112135816	T	G	0.1471	-0.0775052	0.0171554	5.27667e-06	-0.00106867	0.00159417	0.5
	family Alcaligenaceae	rs1153990	A	G	0.2207	-0.058727	0.0128306	5.96788e-06	-0.00107172	0.00121953	0.38
	family Alcaligenaceae	rs147968	C	T	0.4414	0.0489475	0.0110321	9.12704e-06	0.00208714	0.00104482	0.0460002
	family Alcaligenaceae	rs28480294	C	T	0.6561	0.0516967	0.0115503	6.60602e-06	-0.0022841	0.00108483	0.0350002
	family Alcaligenaceae	rs4033856	T	C	0.8708	-0.081834	0.0168931	1.02903e-06	0.000100468	0.00160276	0.95
	family Alcaligenaceae	rs62191117	A	G	0.2058	0.0684302	0.0133636	2.75943e-07	-0.00186138	0.00127181	0.14
	family Alcaligenaceae	rs62395635	T	C	0.0706	0.110583	0.0238514	3.34696e-06	0.000650892	0.00210762	0.760001
	family Alcaligenaceae	rs6969323	A	C	0.2515	-0.0593564	0.0129137	3.8858e-06	-6.22276e-05	0.00121216	0.96
	family Alcaligenaceae	rs74776516	T	G	0.0755	-0.0944052	0.0213287	6.85046e-06	-0.00115497	0.00194341	0.55
	family Alcaligenaceae	rs7638039	T	C	0.2326	0.0603335	0.0127779	2.70477e-06	-0.000992453	0.00119964	0.41
	family Alcaligenaceae	rs9537886	A	C	0.5229	-0.0570888	0.0110683	2.35109e-07	0.00446057	0.00103509	1.6e-05
	family Alcaligenaceae	rs9964679	A	G	0.3101	0.0537051	0.0116008	4.47384e-06	0.000995302	0.00113671	0.38
	order Desulfovibrionales	rs112381107	C	T	0.0477	0.21009	0.0456974	3.21655e-06	-0.00314365	0.00238299	0.19
	order Desulfovibrionales	rs11599763	C	T	0.6103	0.0554862	0.0117486	2.60699e-06	0.00180936	0.00106104	0.0879995
	order Desulfovibrionales	rs17791387	A	G	0.1412	-0.0727501	0.0154369	2.25294e-06	5.22078e-05	0.00134066	0.97
	order Desulfovibrionales	rs186073	T	C	0.4274	0.0529219	0.0118542	8.7444e-06	0.000196977	0.00106502	0.85
	order Desulfovibrionales	rs2692012	G	A	0.9364	-0.112244	0.0253553	2.27023e-06	3.70032e-05	0.00208759	0.99
	order Desulfovibrionales	rs2838334	G	A	0.3231	0.0569024	0.0124223	4.16793e-06	0.00124747	0.00110937	0.26
	order Desulfovibrionales	rs3935584	C	T	0.496	-0.0524466	0.0115749	7.19747e-06	-0.00178212	0.0010414	0.0870001
	order Desulfovibrionales	rs4506934	C	T	0.1123	-0.0953383	0.0201367	2.42996e-06	0.00047109	0.00169638	0.780001
	order Desulfovibrionales	rs6058181	C	T	0.1233	0.0836765	0.0166098	2.52773e-07	-0.00249577	0.00158941	0.12
	order Desulfovibrionales	rs62020470	A	G	0.2594	-0.0573633	0.0129462	7.50983e-06	0.00124098	0.00114621	0.28
	order Desulfovibrionales	rs72647048	T	C	0.1163	-0.0772459	0.0170876	9.00285e-06	-0.00146952	0.0016035	0.36
	order Desulfovibrionales	rs9928243	C	A	0.4254	-0.0544713	0.0117811	3.96634e-06	0.000237237	0.00105035	0.82
	order Enterobacteriales	rs11026530	T	C	0.1342	0.0822408	0.0186379	9.42692e-06	-8.13098e-05	0.00160671	0.96
	order Enterobacteriales	rs2374342	C	A	0.3569	0.0582927	0.0126195	4.51617e-06	-0.000149192	0.0010761	0.89
	order Enterobacteriales	rs35673018	G	A	0.0944	0.0899642	0.0202934	7.63115e-06	-0.000208205	0.00168764	0.9
	order Enterobacteriales	rs504442	T	G	0.1392	0.084159	0.0189479	5.17095e-06	-0.00176498	0.00161723	0.28
	order Enterobacteriales	rs62210023	A	G	0.3519	0.0606754	0.0130125	3.13163e-06	0.000839047	0.00109332	0.44
	order Enterobacteriales	rs78143293	A	G	0.1441	-0.0848521	0.0170415	1.19564e-06	-0.00190273	0.00142848	0.18
	order Enterobacteriales	rs79757635	C	A	0.161	0.0758597	0.0171286	9.31859e-06	0.00118351	0.00148807	0.43
	order Erysipelotrichales	rs1074800	G	A	0.6014	-0.0492438	0.010887	6.14582e-06	0.000166579	0.0010847	0.88
	order Erysipelotrichales	rs10781552	C	T	0.3121	-0.0552212	0.0116074	2.33115e-06	-0.000434141	0.00111791	0.7
	order Erysipelotrichales	rs17530232	A	G	0.0765	0.10305	0.0224648	2.79126e-06	0.00286993	0.00206938	0.17
	order Erysipelotrichales	rs1884466	C	T	0.4513	-0.0475363	0.0106939	9.52708e-06	0.000149406	0.00106536	0.89
	order Erysipelotrichales	rs2300774	A	G	0.5924	-0.0524152	0.0106784	8.95468e-07	0.000144155	0.00105938	0.89
	order Erysipelotrichales	rs290833	T	G	0.3688	-0.0497374	0.0111376	8.02897e-06	0.000637316	0.00107974	0.56
	order Erysipelotrichales	rs35161940	T	C	0.1272	-0.0806041	0.0167641	1.8451e-06	6.83608e-05	0.0016228	0.97
	order Erysipelotrichales	rs4078432	T	C	0.8191	0.0608929	0.0133764	4.23107e-06	-0.000674973	0.0013473	0.62
	order Erysipelotrichales	rs56970041	T	G	0.1113	0.0724145	0.0164471	5.40344e-06	0.00531499	0.00167021	0.0015
	order Erysipelotrichales	rs62504403	C	T	0.2356	0.0681159	0.0127883	1.12264e-07	-0.000597336	0.00120338	0.62
	order Erysipelotrichales	rs7234058	T	C	0.0974	-0.0945759	0.0194091	9.12347e-07	0.00343509	0.00171854	0.0460002
	order Erysipelotrichales	rs7826267	G	T	0.9254	0.0839071	0.0199131	9.28453e-06	0.00259139	0.00206287	0.21
	order Erysipelotrichales	rs8003149	C	T	0.2823	0.0538798	0.0116888	4.08479e-06	0.00201392	0.00115252	0.0810009
	order Gastranaerophilales	rs11150282	T	C	0.3211	0.098235	0.0197127	7.36055e-07	0.00144091	0.00111248	0.2
	order Gastranaerophilales	rs113884518	T	C	0.0487	-0.20591	0.0455376	7.7398e-06	0.00110789	0.00222264	0.62
	order Gastranaerophilales	rs28678345	T	C	0.0467	0.213083	0.0471377	8.05954e-06	0.00254556	0.00238805	0.29
	order Gastranaerophilales	rs367480	A	G	0.5726	0.0841649	0.0185948	7.52419e-06	0.000938719	0.00104603	0.37
	order Gastranaerophilales	rs4129395	G	A	0.4264	0.0904264	0.0185253	1.21742e-06	-0.0021804	0.00103792	0.0359998
	order Gastranaerophilales	rs789069	A	C	0.172	-0.10413	0.0234459	6.5001e-06	-0.00128302	0.00137561	0.35
	order Gastranaerophilales	rs79790072	T	C	0.0567	0.226103	0.0488017	3.5381e-06	0.000452317	0.00228812	0.84
	order Gastranaerophilales	rs8028558	A	G	0.4046	0.08346	0.0188504	9.78228e-06	0.00129015	0.00105144	0.22
	order Gastranaerophilales	rs9864379	T	C	0.1133	-0.160521	0.0292752	4.65876e-08	-0.00104669	0.00166809	0.53
	order Lactobacillales	rs11110282	A	G	0.0676	-0.10239	0.0217849	3.95667e-06	0.00274181	0.0021153	0.19
	order Lactobacillales	rs11627423	C	A	0.3897	0.0499263	0.0109744	5.08757e-06	-0.00122563	0.00105173	0.24
	order Lactobacillales	rs11730038	G	A	0.2406	-0.0605384	0.0129052	5.09742e-06	-0.00263056	0.00121515	0.0299999
	order Lactobacillales	rs12797734	T	C	0.2525	0.0571279	0.0127113	7.76515e-06	0.000894926	0.0011954	0.450001
	order Lactobacillales	rs1595463	C	A	0.4871	0.0479749	0.0108801	7.44355e-06	0.000824824	0.00104125	0.43
	order Lactobacillales	rs2370083	G	T	0.0885	-0.08054	0.0180992	8.33489e-06	-0.00415623	0.0016943	0.0140001
	order Lactobacillales	rs2952251	G	A	0.7475	0.0629317	0.0124177	3.36457e-07	-0.000116568	0.0011773	0.92
	order Lactobacillales	rs34989881	A	G	0.0656	0.113479	0.0246452	4.09355e-06	0.00271133	0.00201836	0.18
	order Lactobacillales	rs35344081	G	A	0.2406	0.0642442	0.0127358	4.16064e-07	0.00051377	0.00121766	0.67
	order Lactobacillales	rs4028634	C	T	0.5746	-0.0532915	0.01101	1.34806e-06	-0.000546185	0.00106124	0.61
	order Lactobacillales	rs57872228	C	T	0.171	-0.0688415	0.0146994	2.5825e-06	-0.00150014	0.00143411	0.3
	order Lactobacillales	rs74663707	C	T	0.0726	0.0982594	0.0224613	8.39557e-06	0.000863755	0.00190838	0.649999
	order Lactobacillales	rs77558518	A	G	0.0646	-0.106466	0.0223484	1.67436e-06	-0.00207041	0.00201065	0.3
	order Lactobacillales	rs78938557	T	C	0.0676	0.10553	0.0233581	2.31089e-06	-0.00385512	0.00210226	0.0669993
	order Lactobacillales	rs9581006	T	C	0.9543	-0.22583	0.0469228	1.76596e-06	0.0061583	0.00264266	0.02
	order Methanobacteriales	rs10202904	G	T	0.5328	0.121754	0.0235357	3.01432e-07	-0.00221355	0.00104465	0.0340001
	order Methanobacteriales	rs10424197	A	G	0.675	0.111274	0.0247517	9.27897e-06	-0.000683536	0.00109362	0.53
	order Methanobacteriales	rs4257531	G	A	0.1143	0.164498	0.0364959	7.44338e-06	-0.000415417	0.00155733	0.79
	order Methanobacteriales	rs56131665	G	A	0.0934	0.178661	0.039298	6.17988e-06	-0.00107321	0.00173778	0.54
	order Methanobacteriales	rs6508769	C	T	0.835	-0.153519	0.0344519	8.22527e-06	-0.000345264	0.00143473	0.81
	order Methanobacteriales	rs6776814	T	C	0.0895	-0.199566	0.0411825	1.63061e-06	-0.00100294	0.00173852	0.56
	order Methanobacteriales	rs73068003	G	T	0.1223	-0.15814	0.0351803	8.44578e-06	-0.000387194	0.0015444	0.8
	order Methanobacteriales	rs73457410	A	G	0.0666	0.21534	0.0436695	1.40854e-06	-0.000351754	0.00192355	0.85
	order Methanobacteriales	rs75208022	C	T	0.0765	-0.227245	0.048763	5.92107e-06	0.00237619	0.00201119	0.24
	order Methanobacteriales	rs894996	C	A	0.0716	0.216999	0.0449076	1.87556e-06	0.00137632	0.00193476	0.48
	order Mollicutes RF9	rs11779863	G	A	0.2068	-0.0772768	0.0172171	6.68852e-06	-0.00285506	0.00125972	0.0230001
	order Mollicutes RF9	rs12566890	T	G	0.0954	-0.103134	0.0241775	8.11204e-06	0.00157265	0.00194359	0.42
	order Mollicutes RF9	rs13100746	C	T	0.4095	0.0638979	0.0142685	7.28853e-06	-0.00247375	0.00106255	0.02
	order Mollicutes RF9	rs17235252	T	C	0.0944	-0.122002	0.0255463	2.15879e-06	-0.00153524	0.00177151	0.39
	order Mollicutes RF9	rs3932485	C	T	0.4284	0.0626209	0.0141623	9.92865e-06	0.000216081	0.00105368	0.84
	order Mollicutes RF9	rs515984	C	T	0.826	0.0875451	0.0190685	6.61363e-06	-0.0025136	0.00139805	0.0719996
	order Mollicutes RF9	rs638542	A	G	0.7137	0.070592	0.0157049	5.17285e-06	0.00205294	0.00114338	0.0729995
	order Mollicutes RF9	rs74603314	T	C	0.0457	0.230767	0.0489701	2.27641e-06	-0.00356002	0.00246536	0.15
	order Mollicutes RF9	rs76373661	G	A	0.1133	0.0908218	0.0202986	5.15941e-06	0.00245662	0.00150186	0.1
	order Mollicutes RF9	rs7706512	A	G	0.496	-0.0657351	0.0138979	2.27206e-06	0.0020021	0.00103231	0.0519996
	order Mollicutes RF9	rs7801843	A	G	0.1292	-0.0869495	0.0194509	9.46891e-06	-0.000646176	0.0014815	0.66
	order Mollicutes RF9	rs7853673	A	G	0.4861	0.0624389	0.0139833	6.73256e-06	0.000212891	0.00103698	0.84
	order Mollicutes RF9	rs949341	A	G	0.6799	-0.0656602	0.0147216	7.73286e-06	0.000920053	0.00109189	0.4
	order NB1n	rs11251024	G	A	0.33	0.104201	0.0206737	6.62796e-07	0.00116311	0.0010897	0.29
	order NB1n	rs11606187	A	G	0.1074	-0.154539	0.0326288	3.30583e-06	-0.000649265	0.00174673	0.709999
	order NB1n	rs13385922	T	C	0.4056	0.0929494	0.0201348	3.96826e-06	0.000383092	0.00105869	0.719999
	order NB1n	rs166849	A	G	0.6103	-0.0911053	0.0202239	7.73891e-06	0.00191101	0.00104978	0.0690001
	order NB1n	rs2172426	T	C	0.5527	0.10212	0.0198947	3.17424e-07	0.000582581	0.00104536	0.58
	order NB1n	rs267959	G	A	0.6571	-0.0988612	0.0209676	2.61993e-06	8.03428e-05	0.0011104	0.94
	order NB1n	rs4383094	C	T	0.9036	-0.149188	0.0320662	4.28134e-06	0.000326652	0.00162805	0.84
	order NB1n	rs60583455	T	C	0.3757	0.108934	0.021177	2.59579e-07	0.00108206	0.0010738	0.31
	order NB1n	rs60775321	T	C	0.3012	-0.0962425	0.0213842	7.10461e-06	-0.00192295	0.0011227	0.0870001
	order NB1n	rs72671304	T	C	0.0696	0.172322	0.0370028	3.79577e-06	0.000792704	0.0019352	0.68
	order NB1n	rs7911787	G	T	0.0656	-0.223071	0.0470232	3.38821e-06	0.00123838	0.00229024	0.59
	order NB1n	rs8126061	T	C	0.0954	-0.159135	0.0351904	7.36326e-06	0.00155836	0.00190784	0.41
	order NB1n	rs9542068	T	C	0.3211	0.0990709	0.0218149	6.52334e-06	0.00101138	0.00116426	0.39
	order Pasteurellales	rs10965428	C	A	0.0795	-0.119902	0.0258219	4.29151e-06	0.00121827	0.00189492	0.52
	order Pasteurellales	rs111582866	G	A	0.1014	-0.113957	0.0256403	7.06627e-06	-0.00154957	0.00168355	0.36
	order Pasteurellales	rs12050685	A	G	0.3598	-0.0670948	0.015239	9.18523e-06	-0.00195733	0.00105126	0.0629999
	order Pasteurellales	rs16970009	A	G	0.0437	0.187381	0.0429572	7.31526e-06	-0.00133908	0.00242962	0.58
	order Pasteurellales	rs35510	A	G	0.0785	0.122729	0.0264958	4.01578e-06	-0.00152365	0.00176839	0.39
	order Pasteurellales	rs4822728	T	C	0.4374	0.0685479	0.0149032	4.71846e-06	-0.000745611	0.00106307	0.48
	order Pasteurellales	rs6972479	A	G	0.2425	-0.0781862	0.0175366	7.74819e-06	0.000507168	0.00122891	0.68
	order Pasteurellales	rs72756943	G	A	0.0855	0.13988	0.0303029	3.3522e-06	-0.00171542	0.00191346	0.37
	order Pasteurellales	rs73139353	A	C	0.0646	-0.222573	0.0484634	8.71325e-06	-0.000591776	0.00249692	0.81
	order Pasteurellales	rs76022354	C	T	0.0328	0.24289	0.0500406	1.82856e-06	-0.0015941	0.002516	0.53
	order Pasteurellales	rs78909003	T	C	0.0497	-0.241159	0.0498372	2.04894e-06	-0.000935133	0.00231892	0.69
	order Pasteurellales	rs9382510	C	T	0.2455	-0.0881865	0.0169965	2.476e-07	-0.000188085	0.00121847	0.88
	order Pasteurellales	rs9895850	T	C	0.0497	-0.176406	0.041017	9.0826e-06	0.000807125	0.00234748	0.73
	order Pasteurellales	rs9938097	C	T	0.6332	0.0710386	0.0158024	8.22602e-06	9.80015e-05	0.00110631	0.93
	order Rhodospirillales	rs1035406	G	A	0.0994	-0.114725	0.0247994	4.07165e-06	-0.000693422	0.00162791	0.67
	order Rhodospirillales	rs11591293	G	T	0.4195	0.0722755	0.0158186	4.68533e-06	0.00163809	0.00105531	0.12
	order Rhodospirillales	rs11630875	T	C	0.1819	0.0945198	0.0202139	3.70382e-06	0.00136844	0.00135235	0.31
	order Rhodospirillales	rs13336560	C	T	0.4563	-0.0695313	0.0157065	9.74675e-06	0.00140192	0.00107987	0.19
	order Rhodospirillales	rs1549633	A	C	0.1561	0.0996735	0.0216667	3.88025e-06	0.00133587	0.00145922	0.36
	order Rhodospirillales	rs3730086	A	G	0.2386	0.0800354	0.0178737	7.98252e-06	0.000136209	0.00122355	0.91
	order Rhodospirillales	rs3754624	C	T	0.162	0.094128	0.0198389	2.68368e-06	9.93367e-05	0.00132756	0.94
	order Rhodospirillales	rs4278423	T	C	0.1064	0.105215	0.0233778	3.98043e-06	0.000809273	0.00157936	0.61
	order Rhodospirillales	rs55876211	C	T	0.172	-0.0865002	0.0195197	7.87318e-06	-0.00400828	0.00133848	0.00269998
	order Rhodospirillales	rs61933850	G	A	0.0905	0.164663	0.0360285	6.99874e-06	0.000536134	0.00211018	0.8
	order Rhodospirillales	rs7001029	C	T	0.0934	0.120726	0.0260989	2.83067e-06	0.0058286	0.00177617	0.001
	order Rhodospirillales	rs76784716	A	G	0.0716	0.136039	0.0284399	1.31383e-06	0.00139797	0.00205349	0.5
	order Rhodospirillales	rs77304857	C	A	0.1123	-0.0997433	0.0222165	6.02033e-06	0.00384458	0.00147904	0.00929994
	order Rhodospirillales	rs9813022	A	G	0.3022	-0.0830794	0.0162642	3.07213e-07	0.000506041	0.00112904	0.649999
	class Alphaproteobacteria	rs140912403	C	T	0.0646	-0.160677	0.0317708	6.20369e-07	0.000169612	0.00217088	0.94
	class Alphaproteobacteria	rs34569731	G	A	0.665	-0.0705145	0.0157564	7.37921e-06	-0.000132595	0.00118944	0.91
	class Alphaproteobacteria	rs55876211	C	T	0.172	-0.080811	0.0184159	7.53633e-06	-0.00400828	0.00133848	0.00269998
	class Alphaproteobacteria	rs62285697	C	T	0.1998	0.0805256	0.0180912	9.75933e-06	-0.000414216	0.00124752	0.74
	class Alphaproteobacteria	rs76784716	A	G	0.0716	0.133271	0.0267738	5.09143e-07	0.00139797	0.00205349	0.5
	class Alphaproteobacteria	rs7960664	A	G	0.8489	-0.0969489	0.0215149	8.84301e-06	0.000441924	0.0014541	0.760001
	class Alphaproteobacteria	rs9813022	A	G	0.3022	-0.0751277	0.0153867	1.05334e-06	0.000506041	0.00112904	0.649999
	family Bacteroidaceae	rs11585893	A	G	0.1481	-0.0740746	0.0147633	1.79511e-06	-0.000131434	0.00149651	0.93
	family Bacteroidaceae	rs13207588	A	G	0.2326	-0.059205	0.0131195	7.48497e-06	-0.000453812	0.00126489	0.719999
	family Bacteroidaceae	rs1340391	T	C	0.1918	-0.0592004	0.0132244	6.73008e-06	-0.00140381	0.00129494	0.28
	family Bacteroidaceae	rs17619981	T	G	0.0656	0.0880978	0.0187002	2.68683e-06	0.00135487	0.0017139	0.43
	family Bacteroidaceae	rs2023437	T	C	0.1243	-0.0782325	0.0167634	5.01822e-06	-0.00175467	0.00163167	0.28
	family Bacteroidaceae	rs66474973	G	T	0.1153	0.0812515	0.0164479	6.80973e-07	-0.00262939	0.00159401	0.0990011
	family Bacteroidaceae	rs66710942	T	C	0.5845	-0.0488038	0.0107412	5.8626e-06	-0.00175987	0.00105401	0.0949992
	family Bacteroidaceae	rs6795673	C	T	0.4115	0.0538565	0.0105251	3.37909e-07	-0.00140494	0.00103833	0.18
	family Bacteroidaceae	rs9507307	C	T	0.1899	0.0604456	0.0129128	2.12711e-06	0.00178817	0.00130619	0.17
	order Selenomonadales	rs1135612	G	A	0.2445	0.0529785	0.0119177	9.26296e-06	0.0011212	0.00118237	0.34
	order Selenomonadales	rs13086907	G	A	0.1998	0.0625312	0.0131735	1.95488e-06	0.00112359	0.00125287	0.37
	order Selenomonadales	rs1643968	T	C	0.2803	-0.0565284	0.0112298	4.14601e-07	-0.000979671	0.00112765	0.38
	order Selenomonadales	rs1649999	A	G	0.0974	0.0748989	0.0166458	7.58124e-06	0.00175939	0.00161698	0.28
	order Selenomonadales	rs2834062	A	G	0.3648	0.0489057	0.0108842	8.43918e-06	-0.000539755	0.00110994	0.630001
	order Selenomonadales	rs4463806	C	T	0.7962	0.0543966	0.0129365	7.80657e-06	0.00290157	0.00122446	0.0179999
	order Selenomonadales	rs4722181	T	G	0.4761	0.0501306	0.0105798	2.00111e-06	0.000334826	0.00103245	0.75
	order Selenomonadales	rs60274479	T	C	0.2227	-0.0659623	0.0134137	1.1623e-06	0.000555116	0.00132944	0.68
	order Selenomonadales	rs61249479	A	C	0.0875	0.0777075	0.0168628	2.95474e-06	-0.00133435	0.00182342	0.46
	order Selenomonadales	rs71405394	G	A	0.0517	-0.114178	0.02405	2.16631e-06	0.000444306	0.00205782	0.83
	order Selenomonadales	rs73232831	G	A	0.0636	-0.151829	0.0314932	1.87452e-06	0.00225655	0.00222514	0.31
	order Selenomonadales	rs9423647	G	A	0.5149	0.047817	0.0105282	6.06108e-06	0.000447099	0.00103284	0.67
	order Verrucomicrobiales	rs111862613	T	C	0.166	0.090699	0.0196746	3.73844e-06	-0.000608653	0.00139313	0.66
	order Verrucomicrobiales	rs117107102	A	G	0.0447	0.204683	0.0431572	2.91823e-06	0.00281631	0.00260137	0.28
	order Verrucomicrobiales	rs11729256	T	C	0.2386	0.0749798	0.0150177	6.73085e-07	-0.00109765	0.00117892	0.35
	order Verrucomicrobiales	rs12908520	G	A	0.4563	0.0618926	0.0130946	2.17165e-06	0.000351668	0.00104147	0.74
	order Verrucomicrobiales	rs2602429	T	C	0.7783	-0.0746844	0.0156194	2.58297e-06	-0.00200317	0.00125712	0.11
	order Verrucomicrobiales	rs4242783	A	G	0.7127	-0.0689292	0.0147693	2.63615e-06	0.000528318	0.00117537	0.649999
	order Verrucomicrobiales	rs4936098	G	A	0.66	-0.0648843	0.0135928	1.1222e-06	0.000456075	0.00107113	0.67
	order Verrucomicrobiales	rs61779207	G	A	0.1779	-0.0758309	0.0167762	6.7228e-06	-0.000169868	0.00134077	0.9
	order Verrucomicrobiales	rs74542928	T	C	0.0785	0.112164	0.0236422	1.63222e-06	0.00028152	0.00172541	0.87
	order Verrucomicrobiales	rs9349825	A	G	0.2793	-0.0704036	0.0147128	2.53688e-06	0.000229186	0.00117271	0.85
	order Verrucomicrobiales	rs941682	G	A	0.3111	-0.0631436	0.0143767	9.60993e-06	0.00134491	0.00115611	0.24
	order Victivallales	rs1002941	A	G	0.7207	-0.105025	0.0233484	8.14836e-06	-7.08016e-05	0.00115532	0.95
	order Victivallales	rs11770843	C	T	0.2594	0.109431	0.0234879	1.9073e-06	-0.000242814	0.00115344	0.83
	order Victivallales	rs17114848	G	A	0.1093	0.152377	0.0324332	4.05864e-06	-0.000945701	0.0015927	0.55
	order Victivallales	rs2031282	A	G	0.17	0.122368	0.0270329	4.38258e-06	0.000171839	0.0014554	0.91
	order Victivallales	rs2825714	A	G	0.1571	-0.13741	0.0289246	1.72211e-06	0.000695946	0.00145524	0.630001
	order Victivallales	rs62570196	C	T	0.0686	-0.21635	0.0439866	1.07924e-06	-0.000262218	0.00192128	0.89
	order Victivallales	rs72640280	A	G	0.0537	0.220207	0.0486196	5.18036e-06	-0.00063617	0.00221801	0.77
	order Victivallales	rs77599476	A	G	0.0656	0.230292	0.0480168	1.86132e-06	0.000822271	0.00227019	0.719999
	phylum Actinobacteria	rs11766971	C	T	0.495	-0.0476376	0.010646	9.39918e-06	0.00152777	0.00102913	0.14
	phylum Actinobacteria	rs12528285	C	T	0.0944	0.0809469	0.0180784	5.68787e-06	-0.00307806	0.00171267	0.0719996
	phylum Actinobacteria	rs13192624	T	C	0.2783	-0.0522862	0.0117742	9.32567e-06	-0.000739993	0.00114481	0.52
	phylum Actinobacteria	rs1397793	A	G	0.6143	0.0521387	0.0111587	3.73766e-06	0.00154217	0.00113024	0.17
	phylum Actinobacteria	rs4429415	C	T	0.3569	0.0581908	0.0111343	2.05145e-07	0.000146968	0.001094	0.89
	phylum Actinobacteria	rs55888705	A	G	0.3867	0.0534221	0.0109975	1.31241e-06	-0.00253475	0.00106953	0.0179999
	phylum Actinobacteria	rs6496870	C	T	0.6451	-0.0510777	0.0113809	4.61743e-06	-0.00145162	0.00109892	0.19
	phylum Actinobacteria	rs6743026	T	C	0.174	0.0589446	0.0134622	9.88325e-06	-3.70257e-05	0.00131979	0.98
	phylum Actinobacteria	rs74037001	G	A	0.1113	-0.0819391	0.0165334	6.71243e-07	-0.0025237	0.00149877	0.0920005
	phylum Actinobacteria	rs75211493	G	A	0.0716	0.0840786	0.0184739	9.27193e-06	0.00114763	0.00173849	0.51
	phylum Actinobacteria	rs7570971	A	C	0.5099	0.086653	0.0113623	1.41351e-14	0.000588113	0.00112196	0.6
	phylum Actinobacteria	rs80124826	T	C	0.0626	-0.124191	0.0278566	8.75427e-06	-0.00313524	0.00226831	0.17
	phylum Actinobacteria	rs8047955	G	A	0.6481	-0.0521115	0.0111192	2.66201e-06	-0.000532126	0.00107907	0.62
	phylum Actinobacteria	rs857444	C	T	0.3608	0.0507315	0.0109885	3.80347e-06	0.000581928	0.00108308	0.59
	phylum Actinobacteria	rs9833771	C	T	0.4423	-0.0490077	0.0106564	4.07437e-06	-0.000941358	0.00103042	0.36
	phylum Bacteroidetes	rs111845179	T	C	0.0616	0.104177	0.0213837	6.47187e-07	-0.000592889	0.00223541	0.79
	phylum Bacteroidetes	rs17343978	A	C	0.2604	-0.0556041	0.0120272	7.2247e-06	-6.16214e-05	0.00118661	0.96
	phylum Bacteroidetes	rs2032750	C	T	0.5487	0.0510857	0.0106804	1.70836e-06	0.000205048	0.00103577	0.84
	phylum Bacteroidetes	rs62531359	T	G	0.1451	0.0657788	0.0149886	8.42326e-06	0.000844939	0.00149827	0.57
	phylum Bacteroidetes	rs62575403	C	T	0.0437	0.145424	0.0311079	2.95951e-06	-0.00280688	0.00237687	0.24
	phylum Bacteroidetes	rs6586324	T	C	0.4533	0.0477792	0.0105437	7.36885e-06	0.000576366	0.00103151	0.58
	phylum Bacteroidetes	rs72706335	T	C	0.0656	-0.223193	0.0493382	7.13116e-06	-0.00393008	0.00236296	0.0959997
	phylum Bacteroidetes	rs73512608	G	A	0.0527	-0.123117	0.0236743	2.53893e-07	-0.00207215	0.00240128	0.39
	phylum Bacteroidetes	rs73846128	A	G	0.17	-0.0664262	0.0133481	4.783e-07	-0.0011344	0.00135851	0.4
	phylum Bacteroidetes	rs73975615	G	A	0.0109	-0.207163	0.0442629	1.20412e-06	-0.0047748	0.00561972	0.4
	phylum Bacteroidetes	rs7999780	G	A	0.2207	0.0543635	0.0124067	9.46651e-06	0.00290312	0.00128346	0.0239999
	phylum Bacteroidetes	rs929878	T	C	0.7555	0.0540001	0.0121526	6.51118e-06	0.00252364	0.00117124	0.0309999
	phylum Cyanobacteria	rs12555298	G	A	0.175	0.0974327	0.0219351	8.0863e-06	0.00086001	0.00133235	0.52
	phylum Cyanobacteria	rs2585223	T	C	0.1531	0.111364	0.0247743	8.85727e-06	0.000926198	0.00146952	0.53
	phylum Cyanobacteria	rs584122	T	C	0.9334	0.151774	0.0326827	4.22776e-06	-0.00120213	0.00203754	0.56
	phylum Cyanobacteria	rs61972390	T	C	0.168	0.107346	0.0242469	9.11381e-06	-0.00253715	0.0014062	0.0710003
	phylum Cyanobacteria	rs7148504	T	G	0.6948	-0.0800404	0.0176621	6.62384e-06	0.000670228	0.00109782	0.54
	phylum Cyanobacteria	rs76531781	T	C	0.0497	-0.231868	0.0493393	2.87336e-06	0.000497128	0.00234048	0.83
	phylum Cyanobacteria	rs789068	G	A	0.172	-0.111385	0.0212922	1.5717e-07	-0.0012914	0.00137505	0.35
	phylum Cyanobacteria	rs9864379	T	C	0.1133	-0.138933	0.0268045	2.03334e-07	-0.00104669	0.00166809	0.53
	phylum Euryarchaeota	rs10202904	G	T	0.5328	0.115986	0.0230271	6.18885e-07	-0.00221355	0.00104465	0.0340001
	phylum Euryarchaeota	rs11022995	A	G	0.5467	0.10373	0.0228889	7.73001e-06	0.000163563	0.00103298	0.87
	phylum Euryarchaeota	rs34928225	T	C	0.0755	0.19977	0.0425421	4.33092e-06	6.75686e-05	0.00189396	0.97
	phylum Euryarchaeota	rs45498998	G	A	0.1849	-0.131882	0.029229	5.32451e-06	-0.000663489	0.00130895	0.61
	phylum Euryarchaeota	rs56131665	G	A	0.0934	0.176759	0.0385787	5.30383e-06	-0.00107321	0.00173778	0.54
	phylum Euryarchaeota	rs6064552	T	C	0.1978	-0.123612	0.0275749	9.3377e-06	-0.000908991	0.00123425	0.46
	phylum Euryarchaeota	rs6508769	C	T	0.835	-0.150529	0.0337091	8.12363e-06	-0.000345264	0.00143473	0.81
	phylum Euryarchaeota	rs7015093	G	A	0.2634	-0.118111	0.0264389	7.19863e-06	-0.00224057	0.00124822	0.0729995
	phylum Euryarchaeota	rs76029318	T	C	0.0646	0.214866	0.0438442	1.04621e-06	-0.00118003	0.00198795	0.55
	phylum Euryarchaeota	rs7635189	A	G	0.669	-0.119983	0.0259356	4.635e-06	-0.00221208	0.00113597	0.051
	phylum Euryarchaeota	rs77658038	A	C	0.1173	-0.160157	0.0340856	4.75423e-06	-0.00175846	0.00165569	0.29
	phylum Euryarchaeota	rs894996	C	A	0.0716	0.203577	0.0440033	5.11929e-06	0.00137632	0.00193476	0.48
	phylum Firmicutes	rs112334273	G	A	0.2455	0.0627459	0.0127415	9.26446e-07	0.00294929	0.00125895	0.0189998
	phylum Firmicutes	rs2009919	C	T	0.5507	-0.0536457	0.0106294	4.94721e-07	-1.86373e-05	0.00108548	0.99
	phylum Firmicutes	rs2273429	A	G	0.1074	-0.0702112	0.0153063	9.26232e-06	0.000876966	0.00159436	0.58
	phylum Firmicutes	rs2332027	A	G	0.5	0.0482656	0.0104823	4.04548e-06	0.000762668	0.00103088	0.46
	phylum Firmicutes	rs2547978	G	A	0.5159	-0.0465802	0.0105075	8.56841e-06	0.000465387	0.00103599	0.649999
	phylum Firmicutes	rs36111799	C	T	0.4264	-0.0480708	0.0105429	5.1744e-06	0.00206872	0.00104646	0.0479999
	phylum Firmicutes	rs3792064	G	A	0.0795	0.0897349	0.0182532	6.75492e-07	2.19547e-05	0.00184629	0.99
	phylum Firmicutes	rs3852931	T	C	0.5338	0.0482086	0.0105	4.52595e-06	0.00337571	0.00105987	0.00140001
	phylum Firmicutes	rs4750583	G	A	0.8181	-0.0616007	0.0137936	5.78562e-06	0.00162925	0.00130437	0.21
	phylum Firmicutes	rs56199908	T	C	0.0537	-0.186194	0.041051	8.66662e-06	-0.00265182	0.00223824	0.24
	phylum Firmicutes	rs6814436	C	T	0.8678	-0.0680205	0.0150844	6.80456e-06	0.00394714	0.00149174	0.00809991
	phylum Firmicutes	rs6815608	C	T	0.9155	-0.0935765	0.0210869	7.23852e-06	-0.00144917	0.00226717	0.52
	phylum Firmicutes	rs7247191	T	C	0.1382	-0.0713033	0.0157424	4.73097e-06	-0.00190577	0.00161328	0.24
	phylum Firmicutes	rs72738886	T	C	0.0775	0.0864609	0.0190398	7.67892e-06	0.00318152	0.00175455	0.0700003
	phylum Firmicutes	rs72771021	C	T	0.0497	-0.141357	0.0308303	5.12436e-06	0.00322947	0.00250927	0.2
	phylum Firmicutes	rs8085381	A	G	0.8529	-0.0647291	0.0146219	8.67261e-06	-0.00256955	0.00142621	0.0719996
	phylum Firmicutes	rs992074	T	C	0.9652	-0.233491	0.050901	8.51609e-06	-0.00197068	0.00236609	0.4
	phylum Lentisphaerae	rs1002941	A	G	0.7207	-0.107661	0.0233382	4.30884e-06	-7.08016e-05	0.00115532	0.95
	phylum Lentisphaerae	rs11770843	C	T	0.2594	0.111896	0.0234776	1.13813e-06	-0.000242814	0.00115344	0.83
	phylum Lentisphaerae	rs17114848	G	A	0.1093	0.148972	0.0324162	6.76986e-06	-0.000945701	0.0015927	0.55
	phylum Lentisphaerae	rs2031282	A	G	0.17	0.120412	0.0270263	5.86462e-06	0.000171839	0.0014554	0.91
	phylum Lentisphaerae	rs2825714	A	G	0.1571	-0.138226	0.0289096	1.49772e-06	0.000695946	0.00145524	0.630001
	phylum Lentisphaerae	rs60995569	T	G	0.0895	-0.16062	0.0336806	9.1939e-06	-0.00224025	0.00186971	0.23
	phylum Lentisphaerae	rs62570196	C	T	0.0686	-0.217203	0.0439621	9.64473e-07	-0.000262218	0.00192128	0.89
	phylum Lentisphaerae	rs72640280	A	G	0.0537	0.220185	0.0485947	5.19194e-06	-0.00063617	0.00221801	0.77
	phylum Lentisphaerae	rs77599476	A	G	0.0656	0.229981	0.0479918	1.90265e-06	0.000822271	0.00227019	0.719999
	phylum Proteobacteria	rs10750258	C	A	0.6064	0.0491248	0.010824	8.71907e-06	-0.000262763	0.00105479	0.8
	phylum Proteobacteria	rs11126162	T	C	0.0885	-0.0770689	0.0187079	9.25977e-06	-0.000206709	0.00201632	0.92
	phylum Proteobacteria	rs11715072	G	A	0.2893	-0.0519289	0.0115246	6.90415e-06	-0.000204146	0.00115331	0.86
	phylum Proteobacteria	rs12150865	C	T	0.4751	0.0511615	0.0106407	1.54085e-06	0.000319129	0.00101259	0.75
	phylum Proteobacteria	rs12467198	C	T	0.3419	0.0498267	0.011138	6.30667e-06	0.00161284	0.00108902	0.14
	phylum Proteobacteria	rs2347697	G	T	0.3181	0.0502281	0.0108968	4.26914e-06	0.00246138	0.00108062	0.0230001
	phylum Proteobacteria	rs2532663	A	G	0.9374	0.125578	0.0258034	7.4681e-07	-0.00077601	0.0021657	0.719999
	phylum Proteobacteria	rs3890996	G	T	0.4612	0.0474614	0.0105645	6.94656e-06	0.00209628	0.00103522	0.0430002
	phylum Proteobacteria	rs4340090	C	T	0.1252	-0.0668162	0.0153387	9.9901e-06	0.00109985	0.00150251	0.46
	phylum Proteobacteria	rs6707783	C	T	0.1153	0.0849594	0.0187782	8.08593e-06	-0.00283332	0.00175839	0.11
	phylum Proteobacteria	rs72771021	C	T	0.0497	0.141726	0.0309242	7.18092e-06	0.00322947	0.00250927	0.2
	phylum Proteobacteria	rs922773	C	T	0.1402	-0.0803778	0.0157851	3.67959e-07	-0.00247951	0.00148215	0.0940005
	family Bacteroidales S24 7group	rs10872669	G	A	0.8926	0.123071	0.0275665	9.49008e-06	0.00255261	0.00162261	0.12
	family Bacteroidales S24 7group	rs12748533	G	T	0.2972	-0.0821108	0.0172701	2.59018e-06	-0.000633661	0.00114457	0.58
	family Bacteroidales S24 7group	rs17043785	T	C	0.0596	-0.176187	0.0347133	5.11835e-07	0.0061011	0.00233653	0.00899995
	family Bacteroidales S24 7group	rs1850003	A	G	0.3072	0.084048	0.0177806	2.4053e-06	0.000815166	0.00113353	0.47
	family Bacteroidales S24 7group	rs61508842	T	C	0.1223	0.122574	0.0272389	7.82781e-06	0.000106147	0.00169763	0.95
	family Bacteroidales S24 7group	rs7217209	C	T	0.173	0.0843019	0.0187308	8.42946e-06	0.0019529	0.00139989	0.16
	family Bacteroidales S24 7group	rs738193	T	C	0.3549	0.0847328	0.0165856	3.82164e-07	-0.00268246	0.00107009	0.012
	family Bacteroidales S24 7group	rs78609301	A	G	0.2167	-0.0867065	0.0195709	7.093e-06	-0.00177018	0.00129122	0.17
	family Bacteroidales S24 7group	rs941000	T	C	0.5915	-0.0850266	0.0163382	3.15559e-07	-0.000479161	0.00104368	0.649999
	phylum Tenericutes	rs10108398	G	A	0.2913	0.0769142	0.0153953	1.09001e-06	0.00207789	0.00116024	0.0729995
	phylum Tenericutes	rs11890098	A	G	0.2555	0.074438	0.0153389	9.56577e-07	0.0012	0.00120664	0.32
	phylum Tenericutes	rs12566890	T	G	0.0954	-0.101147	0.0230978	3.65098e-06	0.00157265	0.00194359	0.42
	phylum Tenericutes	rs17214486	C	A	0.4016	0.06099	0.0135623	6.60861e-06	0.00103035	0.00106308	0.33
	phylum Tenericutes	rs2464826	A	C	0.1262	0.0944239	0.0211806	8.39499e-06	-0.00257617	0.00160644	0.11
	phylum Tenericutes	rs28537087	G	A	0.164	0.0820873	0.0188312	8.07402e-06	0.00250479	0.00155292	0.11
	phylum Tenericutes	rs3768491	G	A	0.7137	0.0681052	0.0149061	4.2335e-06	0.00208259	0.00114357	0.0690001
	phylum Tenericutes	rs4885016	C	T	0.8429	0.0819606	0.0181628	7.26993e-06	-2.74771e-05	0.0014444	0.98
	phylum Tenericutes	rs6043847	T	C	0.0696	-0.114937	0.0248606	4.55481e-06	-0.00188939	0.00215302	0.38
	phylum Tenericutes	rs72901605	T	C	0.1859	-0.0841852	0.0178119	3.25792e-06	0.00443	0.0013117	0.000729995
	phylum Tenericutes	rs74603314	T	C	0.0457	0.221639	0.0462918	1.5569e-06	-0.00356002	0.00246536	0.15
	phylum Tenericutes	rs78169027	A	G	0.1083	-0.108283	0.0237289	5.87611e-06	0.00269766	0.00177793	0.13
	phylum Verrucomicrobia	rs11252894	A	C	0.1978	0.0784055	0.0162769	1.10555e-06	-0.000366921	0.00130949	0.780001
	phylum Verrucomicrobia	rs117107102	A	G	0.0447	0.204283	0.0427565	2.67935e-06	0.00281631	0.00260137	0.28
	phylum Verrucomicrobia	rs11729256	T	C	0.2386	0.0696984	0.0146953	2.23404e-06	-0.00109765	0.00117892	0.35
	phylum Verrucomicrobia	rs12512971	A	C	0.0487	0.171057	0.0398053	9.81386e-06	-0.00099254	0.00262695	0.709999
	phylum Verrucomicrobia	rs12908520	G	A	0.4563	0.0594916	0.012823	3.40447e-06	0.000351668	0.00104147	0.74
	phylum Verrucomicrobia	rs2602429	T	C	0.7783	-0.0764148	0.0153487	8.71044e-07	-0.00200317	0.00125712	0.11
	phylum Verrucomicrobia	rs3995795	C	T	0.3181	0.0610914	0.0138592	9.7221e-06	0.000805229	0.0011225	0.47
	phylum Verrucomicrobia	rs45598138	C	A	0.0517	-0.143901	0.03054	2.19129e-06	-6.38969e-05	0.00232507	0.98
	phylum Verrucomicrobia	rs61779207	G	A	0.1779	-0.0755253	0.0164385	5.27971e-06	-0.000169868	0.00134077	0.9
	phylum Verrucomicrobia	rs74542928	T	C	0.0785	0.115994	0.0231324	4.08376e-07	0.00028152	0.00172541	0.87
	phylum Verrucomicrobia	rs76430504	T	C	0.0557	-0.11753	0.025458	3.49559e-06	0.00419468	0.00214118	0.05
	phylum Verrucomicrobia	rs9349825	A	G	0.2793	-0.0660243	0.0143911	6.2748e-06	0.000229186	0.00117271	0.85
	family Bifidobacteriaceae	rs10831953	G	A	0.333	0.0537537	0.0123746	9.94741e-06	0.00193252	0.00107953	0.0729995
	family Bifidobacteriaceae	rs12446429	T	C	0.1362	0.0810099	0.019073	8.52884e-06	-0.00100775	0.00171194	0.56
	family Bifidobacteriaceae	rs13020688	G	A	0.3529	0.0584045	0.0122081	1.57373e-06	0.000755739	0.00106681	0.48
	family Bifidobacteriaceae	rs182549	T	C	0.5089	-0.11707	0.0126703	5.94155e-20	-0.00058988	0.00116436	0.61
	family Bifidobacteriaceae	rs4957061	T	C	0.4652	0.0569873	0.0116907	1.1517e-06	0.00154429	0.00104363	0.14
	family Bifidobacteriaceae	rs540489	T	G	0.2336	-0.0632518	0.013817	5.36809e-06	4.01601e-06	0.00122156	1
	family Bifidobacteriaceae	rs55888705	A	G	0.3867	0.053673	0.0120586	8.66204e-06	-0.00253475	0.00106953	0.0179999
	family Bifidobacteriaceae	rs6899771	A	G	0.0954	-0.0914312	0.0202604	7.27998e-06	0.00349812	0.00183573	0.0569994
	family Bifidobacteriaceae	rs7174549	T	C	0.6441	-0.0551726	0.0124655	6.86784e-06	-0.00126909	0.00109759	0.25
	family Bifidobacteriaceae	rs7322849	T	C	0.0964	0.110676	0.0200996	1.74032e-08	-0.00060229	0.00223688	0.79
	family Bifidobacteriaceae	rs73797465	T	G	0.0865	-0.0942612	0.0208421	4.84953e-06	-0.00273118	0.00210006	0.19
	family Bifidobacteriaceae	rs857444	C	T	0.3608	0.0553965	0.0120669	3.8249e-06	0.000581928	0.00108308	0.59
	family Clostridiaceae1	rs10875374	T	C	0.5517	0.0536759	0.0119436	8.09823e-06	0.000214918	0.00103483	0.84
	family Clostridiaceae1	rs12186080	G	A	0.161	0.0748236	0.016246	5.33962e-06	-0.00201346	0.00138982	0.15
	family Clostridiaceae1	rs12341505	G	A	0.1113	0.0814503	0.0179338	4.54485e-06	0.00377394	0.00148636	0.0109999
	family Clostridiaceae1	rs2795528	G	A	0.0487	-0.180969	0.0390911	3.80627e-06	-0.00222407	0.00221475	0.32
	family Clostridiaceae1	rs2817172	C	T	0.4125	0.0563367	0.012392	5.27024e-06	0.00148941	0.00107106	0.16
	family Clostridiaceae1	rs4723021	T	C	0.0577	-0.106376	0.0241944	7.42147e-06	0.0015704	0.00215842	0.47
	family Clostridiaceae1	rs550843	T	C	0.1491	-0.0734787	0.0168383	7.0912e-06	-0.000425635	0.00158339	0.79
	family Clostridiaceae1	rs56188186	A	G	0.0755	0.0967773	0.0217471	8.24442e-06	0.000593187	0.00184206	0.75
	family Clostridiaceae1	rs62397761	A	G	0.2863	0.0615805	0.0136198	9.07716e-06	-0.00194793	0.00116519	0.0949992
	family Clostridiaceae1	rs881532	G	A	0.5229	0.0533035	0.0119011	7.8966e-06	0.000737179	0.00103065	0.47
	family Clostridiales vadin BB60 group	rs10517600	G	T	0.4642	-0.0626993	0.0139364	6.82763e-06	0.00205331	0.00103233	0.0470002
	family Clostridiales vadin BB60 group	rs10904722	C	T	0.2813	-0.0672314	0.0147123	5.04836e-06	0.000157031	0.00110837	0.89
	family Clostridiales vadin BB60 group	rs118104867	C	T	0.0487	0.214464	0.0455098	3.43598e-06	-0.000880678	0.00236605	0.709999
	family Clostridiales vadin BB60 group	rs13409132	A	G	0.0447	-0.165419	0.0352154	4.3723e-06	0.00166012	0.00228939	0.47
	family Clostridiales vadin BB60 group	rs17121075	G	A	0.168	0.0769254	0.0172234	7.91425e-06	-0.000665642	0.00133617	0.62
	family Clostridiales vadin BB60 group	rs2191834	T	G	0.7604	-0.0746375	0.0159136	2.50196e-06	-0.000309748	0.00118228	0.79
	family Clostridiales vadin BB60 group	rs28691777	C	T	0.0716	0.137134	0.0266996	6.95697e-07	0.00152554	0.00208055	0.46
	family Clostridiales vadin BB60 group	rs34088226	A	G	0.0706	-0.117807	0.026924	7.66214e-06	-0.000889206	0.00205226	0.66
	family Clostridiales vadin BB60 group	rs55682560	C	T	0.0696	-0.131519	0.0261319	4.97038e-07	-5.93584e-05	0.00192905	0.98
	family Clostridiales vadin BB60 group	rs6588624	A	G	0.5288	0.0662317	0.0138147	1.79287e-06	0.000548475	0.00103688	0.6
	family Clostridiales vadin BB60 group	rs66714985	A	C	0.0845	0.116908	0.0252447	4.85333e-06	-0.00432334	0.00200486	0.0309999
	family Clostridiales vadin BB60 group	rs7226487	A	G	0.4761	-0.0643682	0.0138701	3.58286e-06	-0.00139271	0.00103927	0.18
	family Clostridiales vadin BB60 group	rs7538034	T	G	0.2078	-0.078598	0.0165982	2.36706e-06	-0.00294178	0.00124757	0.0179999
	family Clostridiales vadin BB60 group	rs7725895	A	G	0.0895	-0.116224	0.0240367	3.94357e-06	-0.00585313	0.00208782	0.0051
	family Clostridiales vadin BB60 group	rs989682	A	G	0.2823	0.070194	0.0155364	6.84715e-06	0.00220696	0.0011265	0.05
	family Coriobacteriaceae	rs11073596	G	T	0.66	-0.0510212	0.0114339	8.14442e-06	-0.00201516	0.00112758	0.0739997
	family Coriobacteriaceae	rs11250875	T	C	0.2087	0.06075	0.0130939	4.82848e-06	-0.000711157	0.00128092	0.58
	family Coriobacteriaceae	rs11656361	A	C	0.1292	0.0773006	0.017553	8.0201e-06	0.000630258	0.00163992	0.7
	family Coriobacteriaceae	rs12974142	G	A	0.1083	0.0789796	0.0177205	8.51236e-06	0.00146609	0.00167733	0.38
	family Coriobacteriaceae	rs13307134	T	C	0.7644	-0.0565686	0.0126265	7.79938e-06	-0.000610625	0.00121504	0.62
	family Coriobacteriaceae	rs1397793	A	G	0.6143	0.0498855	0.0112446	9.77372e-06	0.00154217	0.00113024	0.17
	family Coriobacteriaceae	rs1816223	G	A	0.7893	0.0586265	0.0129006	4.84117e-06	-0.00130231	0.00127925	0.31
	family Coriobacteriaceae	rs240104	T	C	0.2445	-0.0603429	0.0126849	1.51604e-06	-0.000439966	0.00124719	0.719999
	family Coriobacteriaceae	rs2442778	A	G	0.9543	0.116408	0.0258545	9.02693e-06	0.000258144	0.0024141	0.91
	family Coriobacteriaceae	rs3025411	A	G	0.1044	0.0926543	0.0209468	8.26913e-06	-0.000216318	0.00191904	0.91
	family Coriobacteriaceae	rs34739816	G	T	0.0815	0.0965017	0.0207666	3.88356e-06	0.00177211	0.00197222	0.37
	family Coriobacteriaceae	rs67561917	A	G	0.1421	-0.0714367	0.0154113	5.39126e-06	0.000261314	0.00151841	0.86
	family Coriobacteriaceae	rs719099	A	G	0.1362	0.0778402	0.0155815	5.43313e-07	0.00181865	0.00158291	0.25
	family Coriobacteriaceae	rs8010111	A	G	0.9354	0.103377	0.0229286	6.8962e-06	-0.00142446	0.00203496	0.48
	family Defluviitaleaceae	rs112893842	T	C	0.0974	0.110761	0.0232545	2.7503e-06	0.000476498	0.00157285	0.760001
	family Defluviitaleaceae	rs1582238	C	T	0.6282	-0.0801923	0.0167061	1.692e-06	-0.00133227	0.00110173	0.23
	family Defluviitaleaceae	rs17051335	C	T	0.0795	-0.134314	0.0292201	4.58121e-06	0.00218572	0.00203166	0.28
	family Defluviitaleaceae	rs1908593	T	C	0.5378	0.070223	0.0156601	7.85905e-06	0.000392225	0.00103963	0.709999
	family Defluviitaleaceae	rs4344384	T	G	0.5258	-0.0708803	0.0156121	5.86017e-06	0.000125031	0.00103589	0.9
	family Defluviitaleaceae	rs4677103	A	G	0.171	0.0977203	0.0197033	9.42193e-07	-0.000769017	0.00134352	0.57
	family Defluviitaleaceae	rs540220	C	T	0.9404	0.123954	0.0289814	9.48135e-06	0.00251957	0.00193555	0.19
	family Defluviitaleaceae	rs55658617	T	C	0.0696	0.177314	0.0361844	1.40608e-06	0.000759559	0.00190815	0.69
	family Defluviitaleaceae	rs72731813	C	T	0.0815	-0.149751	0.0293415	2.75778e-07	-0.00227757	0.00187551	0.22
	family Defluviitaleaceae	rs9608282	T	G	0.0656	0.139014	0.0299429	4.60829e-06	0.00365915	0.00194625	0.0599998
	family Defluviitaleaceae	rs9725395	A	G	0.0875	-0.138357	0.0295185	3.41374e-06	0.00327086	0.00191506	0.0879995
	family Desulfovibrionaceae	rs112381107	C	T	0.0477	0.211435	0.0456962	2.81877e-06	-0.00314365	0.00238299	0.19
	family Desulfovibrionaceae	rs11599763	C	T	0.6103	0.0555931	0.0117493	2.49701e-06	0.00180936	0.00106104	0.0879995
	family Desulfovibrionaceae	rs17791387	A	G	0.1412	-0.0729251	0.0154381	2.09677e-06	5.22078e-05	0.00134066	0.97
	family Desulfovibrionaceae	rs2692012	G	A	0.9364	-0.114231	0.0253568	1.5639e-06	3.70032e-05	0.00208759	0.99
	family Desulfovibrionaceae	rs2838334	G	A	0.3231	0.0571419	0.012423	3.82375e-06	0.00124747	0.00110937	0.26
	family Desulfovibrionaceae	rs3935584	C	T	0.496	-0.0525838	0.0115757	6.78141e-06	-0.00178212	0.0010414	0.0870001
	family Desulfovibrionaceae	rs4506934	C	T	0.1123	-0.0943381	0.020138	3.16046e-06	0.00047109	0.00169638	0.780001
	family Desulfovibrionaceae	rs6058181	C	T	0.1233	0.0834742	0.0166111	2.69911e-07	-0.00249577	0.00158941	0.12
	family Desulfovibrionaceae	rs72647048	T	C	0.1163	-0.0770089	0.017089	9.60882e-06	-0.00146952	0.0016035	0.36
	family Desulfovibrionaceae	rs9928243	C	A	0.4254	-0.0541732	0.0117819	4.48477e-06	0.000237237	0.00105035	0.82
	family Enterobacteriaceae	rs11026530	T	C	0.1342	0.0822408	0.0186379	9.42692e-06	-8.13098e-05	0.00160671	0.96
	family Enterobacteriaceae	rs2374342	C	A	0.3569	0.0582927	0.0126195	4.51617e-06	-0.000149192	0.0010761	0.89
	family Enterobacteriaceae	rs35673018	G	A	0.0944	0.0899642	0.0202934	7.63115e-06	-0.000208205	0.00168764	0.9
	family Enterobacteriaceae	rs504442	T	G	0.1392	0.084159	0.0189479	5.17095e-06	-0.00176498	0.00161723	0.28
	family Enterobacteriaceae	rs62210023	A	G	0.3519	0.0606754	0.0130125	3.13163e-06	0.000839047	0.00109332	0.44
	family Enterobacteriaceae	rs78143293	A	G	0.1441	-0.0848521	0.0170415	1.19564e-06	-0.00190273	0.00142848	0.18
	family Enterobacteriaceae	rs79757635	C	A	0.161	0.0758597	0.0171286	9.31859e-06	0.00118351	0.00148807	0.43
	class Bacilli	rs11110282	A	G	0.0676	-0.101189	0.0217379	4.85445e-06	0.00274181	0.0021153	0.19
	class Bacilli	rs11730038	G	A	0.2406	-0.0630747	0.0128717	1.96024e-06	-0.00263056	0.00121515	0.0299999
	class Bacilli	rs12797734	T	C	0.2525	0.0572158	0.0126793	7.21174e-06	0.000894926	0.0011954	0.450001
	class Bacilli	rs13068444	A	G	0.1928	0.0601035	0.0136407	9.53038e-06	-0.00177999	0.00135961	0.19
	class Bacilli	rs1595463	C	A	0.4871	0.0476864	0.0108547	7.97389e-06	0.000824824	0.00104125	0.43
	class Bacilli	rs28564647	T	G	0.2058	-0.0613034	0.0137579	7.81196e-06	0.00103964	0.00129833	0.42
	class Bacilli	rs2952251	G	A	0.7475	0.0598868	0.0123903	1.07895e-06	-0.000116568	0.0011773	0.92
	class Bacilli	rs34989881	A	G	0.0656	0.111056	0.0246039	6.54591e-06	0.00271133	0.00201836	0.18
	class Bacilli	rs35344081	G	A	0.2406	0.0619529	0.0127066	1.01499e-06	0.00051377	0.00121766	0.67
	class Bacilli	rs4028634	C	T	0.5746	-0.0520614	0.0109842	2.2076e-06	-0.000546185	0.00106124	0.61
	class Bacilli	rs4459992	T	C	0.3201	0.0535854	0.0116362	4.29833e-06	0.00217934	0.00111788	0.051
	class Bacilli	rs57872228	C	T	0.171	-0.0714773	0.0146647	9.21977e-07	-0.00150014	0.00143411	0.3
	class Bacilli	rs694949	A	G	0.1223	-0.081146	0.0180042	7.59591e-06	0.00478249	0.00165909	0.00389996
	class Bacilli	rs74663707	C	T	0.0726	0.0979154	0.0224074	8.45688e-06	0.000863755	0.00190838	0.649999
	class Bacilli	rs7666190	A	C	0.9374	0.104044	0.0247934	8.46837e-06	0.00359562	0.00226932	0.11
	class Bacilli	rs77558518	A	G	0.0646	-0.107255	0.0222879	1.33773e-06	-0.00207041	0.00201065	0.3
	class Bacilli	rs78938557	T	C	0.0676	0.108007	0.0232858	1.06891e-06	-0.00385512	0.00210226	0.0669993
	class Bacilli	rs9581006	T	C	0.9543	-0.225309	0.0467697	1.79457e-06	0.0061583	0.00264266	0.02
	family Erysipelotrichaceae	rs1074800	G	A	0.6014	-0.0492438	0.010887	6.14582e-06	0.000166579	0.0010847	0.88
	family Erysipelotrichaceae	rs10781552	C	T	0.3121	-0.0552212	0.0116074	2.33115e-06	-0.000434141	0.00111791	0.7
	family Erysipelotrichaceae	rs17530232	A	G	0.0765	0.10305	0.0224648	2.79126e-06	0.00286993	0.00206938	0.17
	family Erysipelotrichaceae	rs1884466	C	T	0.4513	-0.0475363	0.0106939	9.52708e-06	0.000149406	0.00106536	0.89
	family Erysipelotrichaceae	rs2300774	A	G	0.5924	-0.0524152	0.0106784	8.95468e-07	0.000144155	0.00105938	0.89
	family Erysipelotrichaceae	rs290833	T	G	0.3688	-0.0497374	0.0111376	8.02897e-06	0.000637316	0.00107974	0.56
	family Erysipelotrichaceae	rs35161940	T	C	0.1272	-0.0806041	0.0167641	1.8451e-06	6.83608e-05	0.0016228	0.97
	family Erysipelotrichaceae	rs4078432	T	C	0.8191	0.0608929	0.0133764	4.23107e-06	-0.000674973	0.0013473	0.62
	family Erysipelotrichaceae	rs56970041	T	G	0.1113	0.0724145	0.0164471	5.40344e-06	0.00531499	0.00167021	0.0015
	family Erysipelotrichaceae	rs62504403	C	T	0.2356	0.0681159	0.0127883	1.12264e-07	-0.000597336	0.00120338	0.62
	family Erysipelotrichaceae	rs7234058	T	C	0.0974	-0.0945759	0.0194091	9.12347e-07	0.00343509	0.00171854	0.0460002
	family Erysipelotrichaceae	rs7826267	G	T	0.9254	0.0839071	0.0199131	9.28453e-06	0.00259139	0.00206287	0.21
	family Erysipelotrichaceae	rs8003149	C	T	0.2823	0.0538798	0.0116888	4.08479e-06	0.00201392	0.00115252	0.0810009
	family Family XI	rs10759623	C	T	0.1809	-0.162115	0.032151	5.78309e-07	0.00226073	0.00134547	0.0929994
	family Family XI	rs11547158	A	G	0.1203	-0.177599	0.0372795	2.70222e-06	0.000871123	0.00149879	0.56
	family Family XI	rs17379710	T	C	0.4354	-0.116383	0.0252125	3.97109e-06	-0.00104007	0.00103953	0.32
	family Family XI	rs2155352	A	G	0.2286	-0.150538	0.0302319	6.63437e-07	0.00101403	0.00125516	0.42
	family Family XI	rs2156611	T	C	0.492	-0.112486	0.0251099	9.42671e-06	0.00103878	0.0010373	0.32
	family Family XI	rs3733511	A	G	0.2942	0.128253	0.0274718	3.38556e-06	5.59506e-05	0.00112732	0.96
	family Family XI	rs488164	G	T	0.6163	-0.117998	0.025516	4.79789e-06	0.000766655	0.00105674	0.47
	family Family XI	rs697771	A	G	0.4324	-0.117677	0.0251491	3.19374e-06	-0.000342627	0.00104805	0.74
	family Family XIII	rs10404377	A	C	0.5775	0.0503183	0.011165	6.99021e-06	0.000699022	0.00108856	0.52
	family Family XIII	rs118170811	A	G	0.0398	0.151619	0.0317112	1.80356e-06	-0.00427765	0.00226611	0.0589997
	family Family XIII	rs12904405	A	G	0.1024	-0.0851896	0.0192688	7.67414e-06	0.000660399	0.00179232	0.709999
	family Family XIII	rs1887048	G	A	0.2237	0.0579979	0.0129602	9.65384e-06	-0.00122653	0.00121269	0.31
	family Family XIII	rs3098182	T	G	0.5676	-0.0508511	0.011014	4.04027e-06	0.000464944	0.00104915	0.66
	family Family XIII	rs4293737	A	G	0.2266	-0.112091	0.0271305	8.38475e-06	0.000213049	0.00276573	0.94
	family Family XIII	rs482905	G	T	0.2495	0.0596528	0.012717	3.72349e-06	0.00143064	0.00119005	0.23
	family Family XIII	rs6501525	A	G	0.3857	0.0561559	0.0115587	1.23726e-06	-0.00217266	0.00107935	0.0439997
	family Family XIII	rs66753613	G	A	0.2048	0.0651136	0.0144251	8.08295e-06	-1.43061e-05	0.00129491	0.99
	family Family XIII	rs6797051	C	T	0.1173	-0.0805985	0.0171364	4.89283e-06	-0.000378871	0.00157146	0.81
	family Family XIII	rs7514702	T	C	0.1769	-0.0663236	0.0141626	3.91643e-06	-0.000786754	0.00134977	0.56
	family Lachnospiraceae	rs10402491	C	T	0.1203	0.0661701	0.014851	7.58351e-06	-0.00132375	0.00156773	0.4
	family Lachnospiraceae	rs11139361	C	T	0.6372	-0.0494463	0.0110503	4.26265e-06	0.001718	0.00106922	0.11
	family Lachnospiraceae	rs112040820	A	G	0.2704	0.0549584	0.0117086	2.41835e-06	-0.00199264	0.00115789	0.0850002
	family Lachnospiraceae	rs11841382	G	T	0.0736	-0.0718128	0.017462	9.57767e-06	0.000297917	0.00191344	0.88
	family Lachnospiraceae	rs11979110	T	C	0.4473	-0.0500924	0.0105069	1.81844e-06	-0.00327193	0.00103014	0.0015
	family Lachnospiraceae	rs1205443	A	G	0.336	0.0501415	0.0112157	7.28836e-06	0.000215489	0.00110223	0.84
	family Lachnospiraceae	rs12562372	G	T	0.5388	-0.0515295	0.01067	1.42945e-06	-0.000182573	0.0010948	0.87
	family Lachnospiraceae	rs12760724	A	C	0.3439	-0.0484566	0.0107934	7.26742e-06	-0.000529928	0.00105918	0.62
	family Lachnospiraceae	rs13005175	G	A	0.9115	-0.0993483	0.0218395	8.37067e-06	0.00290352	0.00213508	0.17
	family Lachnospiraceae	rs146660815	T	C	0.0547	-0.215114	0.0476778	6.53236e-06	0.00169401	0.00257235	0.51
	family Lachnospiraceae	rs2159863	A	G	0.1978	-0.0585831	0.0128742	3.69556e-06	-0.000409391	0.00126464	0.75
	family Lachnospiraceae	rs2910921	C	T	0.9553	-0.160302	0.035832	8.41977e-06	-0.00297654	0.00250324	0.23
	family Lachnospiraceae	rs3127230	C	T	0.334	-0.0503537	0.0112201	6.20326e-06	-0.000500614	0.00109777	0.649999
	family Lachnospiraceae	rs35524804	T	C	0.2674	-0.0607481	0.0125216	2.44997e-06	0.00134485	0.00120289	0.26
	family Lachnospiraceae	rs7359994	C	T	0.668	0.0503142	0.0112482	5.35895e-06	-0.00167621	0.00107536	0.12
	family Lachnospiraceae	rs79086868	T	C	0.1093	0.0776723	0.0164472	3.01426e-06	0.000372389	0.001587	0.81
	family Lachnospiraceae	rs959845	T	C	0.5547	0.0493666	0.0107801	5.16952e-06	-0.00127844	0.00107018	0.23
	family Lachnospiraceae	rs9929145	G	A	0.0616	-0.125721	0.0245233	2.83596e-07	0.00189498	0.00217523	0.38
	family Lactobacillaceae	rs11674854	C	T	0.4274	-0.0830224	0.0175267	2.59543e-06	0.000540362	0.0010633	0.61
	family Lactobacillaceae	rs1530559	G	A	0.5676	0.0772453	0.0176921	9.6525e-06	-0.000415143	0.00104314	0.69
	family Lactobacillaceae	rs16861661	G	A	0.0497	-0.193287	0.0379293	2.70128e-07	0.000468222	0.00201569	0.82
	family Lactobacillaceae	rs62314653	C	A	0.0626	0.177082	0.0392269	6.59189e-06	-0.000144603	0.00231807	0.95
	family Lactobacillaceae	rs74599091	A	G	0.0348	0.191613	0.0425039	7.6952e-06	-0.000611139	0.00235111	0.79
	family Lactobacillaceae	rs768253	T	G	0.3907	-0.0792344	0.0170604	3.60761e-06	-0.001664	0.00105636	0.12
	family Lactobacillaceae	rs77478751	A	G	0.0537	-0.219178	0.0473566	5.9595e-06	-0.00330632	0.00210667	0.12
	family Lactobacillaceae	rs921925	A	C	0.2624	0.0999419	0.0201687	5.77192e-07	0.00104052	0.00126855	0.41
	family Lactobacillaceae	rs9345899	A	G	0.1312	-0.124042	0.0278946	9.44583e-06	-0.00123258	0.0016445	0.450001
	family Methanobacteriaceae	rs10202904	G	T	0.5328	0.121754	0.0235357	3.01432e-07	-0.00221355	0.00104465	0.0340001
	family Methanobacteriaceae	rs10424197	A	G	0.675	0.111274	0.0247517	9.27897e-06	-0.000683536	0.00109362	0.53
	family Methanobacteriaceae	rs4257531	G	A	0.1143	0.164498	0.0364959	7.44338e-06	-0.000415417	0.00155733	0.79
	family Methanobacteriaceae	rs56131665	G	A	0.0934	0.178661	0.039298	6.17988e-06	-0.00107321	0.00173778	0.54
	family Methanobacteriaceae	rs6508769	C	T	0.835	-0.153519	0.0344519	8.22527e-06	-0.000345264	0.00143473	0.81
	family Methanobacteriaceae	rs6776814	T	C	0.0895	-0.199566	0.0411825	1.63061e-06	-0.00100294	0.00173852	0.56
	family Methanobacteriaceae	rs73068003	G	T	0.1223	-0.15814	0.0351803	8.44578e-06	-0.000387194	0.0015444	0.8
	family Methanobacteriaceae	rs73457410	A	G	0.0666	0.21534	0.0436695	1.40854e-06	-0.000351754	0.00192355	0.85
	family Methanobacteriaceae	rs75208022	C	T	0.0765	-0.227245	0.048763	5.92107e-06	0.00237619	0.00201119	0.24
	family Methanobacteriaceae	rs894996	C	A	0.0716	0.216999	0.0449076	1.87556e-06	0.00137632	0.00193476	0.48
	family Oxalobacteraceae	rs111966731	T	C	0.0716	0.204031	0.0445746	4.56321e-06	0.00190542	0.00216232	0.38
	family Oxalobacteraceae	rs11246212	C	T	0.8748	-0.13607	0.0291797	4.50837e-06	-0.000136411	0.00154976	0.93
	family Oxalobacteraceae	rs12002250	A	C	0.0596	0.196145	0.044523	5.53197e-06	0.00174243	0.00223916	0.44
	family Oxalobacteraceae	rs1569853	T	C	0.1382	-0.140043	0.0281704	7.45178e-07	0.00110433	0.00142854	0.44
	family Oxalobacteraceae	rs17138946	G	T	0.0467	-0.189444	0.0430248	8.09003e-06	0.00204319	0.00222124	0.36
	family Oxalobacteraceae	rs36057338	G	T	0.0755	0.181604	0.0398742	6.25792e-06	0.00322451	0.00203174	0.11
	family Oxalobacteraceae	rs4428215	G	A	0.2604	0.12561	0.0230053	4.87933e-08	0.00213645	0.00123247	0.0830004
	family Oxalobacteraceae	rs561239	A	G	0.2823	0.105525	0.0236769	7.19383e-06	-0.000958785	0.0012105	0.43
	family Oxalobacteraceae	rs6000536	C	T	0.2107	-0.118383	0.0241355	7.3872e-07	-0.00354479	0.00129146	0.0061
	family Oxalobacteraceae	rs62435498	C	A	0.0646	0.181521	0.0400608	7.4583e-06	-0.00074871	0.00212787	0.719999
	family Oxalobacteraceae	rs736744	T	C	0.5845	-0.105642	0.0200648	1.49417e-07	0.00200464	0.00105456	0.0569994
	family Oxalobacteraceae	rs7993559	A	C	0.5378	-0.0921059	0.0201114	5.03733e-06	-0.000588421	0.00106123	0.58
	family Oxalobacteraceae	rs80330081	A	C	0.0656	-0.18756	0.0423688	6.64003e-06	-0.00187401	0.00212438	0.38
	family Oxalobacteraceae	rs934049	G	A	0.2276	0.109751	0.0238636	4.21143e-06	-0.000819434	0.0012243	0.5
	family Pasteurellaceae	rs10965428	C	A	0.0795	-0.119902	0.0258219	4.29151e-06	0.00121827	0.00189492	0.52
	family Pasteurellaceae	rs111582866	G	A	0.1014	-0.113957	0.0256403	7.06627e-06	-0.00154957	0.00168355	0.36
	family Pasteurellaceae	rs12050685	A	G	0.3598	-0.0670948	0.015239	9.18523e-06	-0.00195733	0.00105126	0.0629999
	family Pasteurellaceae	rs16970009	A	G	0.0437	0.187381	0.0429572	7.31526e-06	-0.00133908	0.00242962	0.58
	family Pasteurellaceae	rs35510	A	G	0.0785	0.122729	0.0264958	4.01578e-06	-0.00152365	0.00176839	0.39
	family Pasteurellaceae	rs4822728	T	C	0.4374	0.0685479	0.0149032	4.71846e-06	-0.000745611	0.00106307	0.48
	family Pasteurellaceae	rs6972479	A	G	0.2425	-0.0781862	0.0175366	7.74819e-06	0.000507168	0.00122891	0.68
	family Pasteurellaceae	rs72756943	G	A	0.0855	0.13988	0.0303029	3.3522e-06	-0.00171542	0.00191346	0.37
	family Pasteurellaceae	rs73139353	A	C	0.0646	-0.222573	0.0484634	8.71325e-06	-0.000591776	0.00249692	0.81
	family Pasteurellaceae	rs76022354	C	T	0.0328	0.24289	0.0500406	1.82856e-06	-0.0015941	0.002516	0.53
	family Pasteurellaceae	rs78909003	T	C	0.0497	-0.241159	0.0498372	2.04894e-06	-0.000935133	0.00231892	0.69
	family Pasteurellaceae	rs9382510	C	T	0.2455	-0.0881865	0.0169965	2.476e-07	-0.000188085	0.00121847	0.88
	family Pasteurellaceae	rs9895850	T	C	0.0497	-0.176406	0.041017	9.0826e-06	0.000807125	0.00234748	0.73
	family Pasteurellaceae	rs9938097	C	T	0.6332	0.0710386	0.0158024	8.22602e-06	9.80015e-05	0.00110631	0.93
	family Peptococcaceae	rs117452796	A	G	0.0676	-0.257982	0.0549569	3.15297e-06	0.00418234	0.0023066	0.0700003
	family Peptococcaceae	rs12144792	C	T	0.3588	0.064399	0.0141246	5.82237e-06	0.00145175	0.00105204	0.17
	family Peptococcaceae	rs12634826	T	G	0.2952	-0.0739885	0.0150931	1.01109e-06	-0.000501878	0.00112246	0.649999
	family Peptococcaceae	rs12992764	T	G	0.4026	0.0684213	0.0141137	1.46157e-06	-0.000290315	0.00107074	0.79
	family Peptococcaceae	rs150600492	A	C	0.0626	0.135774	0.0289757	2.31308e-06	-0.000355902	0.00200756	0.86
	family Peptococcaceae	rs35703006	G	T	0.2157	0.0812655	0.0164355	4.94778e-07	0.000498988	0.00128037	0.7
	family Peptococcaceae	rs4990837	G	A	0.826	-0.0910387	0.0185869	1.74193e-06	0.000391915	0.00145654	0.79
	family Peptococcaceae	rs75430375	C	T	0.0646	-0.147941	0.0317498	3.40847e-06	-0.00213417	0.0020535	0.3
	family Peptococcaceae	rs75898026	A	G	0.1829	-0.0821779	0.0173541	2.02209e-06	0.00149049	0.0013168	0.26
	family Peptostreptococcaceae	rs10805326	A	G	0.7217	-0.0566637	0.012276	4.03395e-06	0.00130466	0.00112159	0.24
	family Peptostreptococcaceae	rs117020988	C	T	0.0636	0.182411	0.0372126	1.02795e-06	0.000229286	0.00234622	0.92
	family Peptostreptococcaceae	rs12377846	C	A	0.0487	-0.252	0.0511627	7.26256e-07	0.00159035	0.00240716	0.51
	family Peptostreptococcaceae	rs12986312	T	G	0.3221	0.0571818	0.0125947	5.76713e-06	-0.00042123	0.00112216	0.709999
	family Peptostreptococcaceae	rs1467258	G	A	0.167	0.072584	0.0162321	7.89805e-06	-0.00164653	0.00145361	0.26
	family Peptostreptococcaceae	rs1520207	T	C	0.5626	-0.0525658	0.0112476	3.16548e-06	0.000890763	0.00104557	0.39
	family Peptostreptococcaceae	rs4692811	C	T	0.2644	0.0642075	0.0126913	4.21124e-07	-0.000397108	0.00116638	0.73
	family Peptostreptococcaceae	rs59865771	C	T	0.2813	-0.0573764	0.0127192	7.69024e-06	-0.00157386	0.00119645	0.19
	family Peptostreptococcaceae	rs59987323	C	T	0.4274	-0.0537078	0.011443	2.70085e-06	-0.00115032	0.00112463	0.31
	family Peptostreptococcaceae	rs61841503	G	A	0.1372	0.0919658	0.0161331	9.80122e-09	-0.000177367	0.00137685	0.9
	family Peptostreptococcaceae	rs6721459	G	A	0.4394	-0.0509823	0.0111975	5.07762e-06	1.16269e-05	0.00103283	0.99
	family Peptostreptococcaceae	rs76982728	T	C	0.0388	0.124203	0.0266923	3.24056e-06	0.0017754	0.00224807	0.43
	family Peptostreptococcaceae	rs77540684	T	G	0.0517	0.106725	0.0245638	8.13711e-06	-0.000162648	0.00226831	0.94
	family Peptostreptococcaceae	rs9573937	A	G	0.1769	-0.0693637	0.0142907	1.70589e-06	0.00110809	0.00128773	0.39
	class Bacteroidia	rs11146701	A	G	0.4254	0.0473596	0.010541	7.08223e-06	0.00205095	0.00104667	0.05
	class Bacteroidia	rs111845179	T	C	0.0616	0.102648	0.0213843	9.23996e-07	-0.000592889	0.00223541	0.79
	class Bacteroidia	rs17343978	A	C	0.2604	-0.0552057	0.0120278	8.3593e-06	-6.16214e-05	0.00118661	0.96
	class Bacteroidia	rs2032750	C	T	0.5487	0.0508393	0.0106807	1.91509e-06	0.000205048	0.00103577	0.84
	class Bacteroidia	rs2363574	T	C	0.9682	0.222741	0.0508055	9.93482e-06	-0.000569058	0.00376802	0.88
	class Bacteroidia	rs4146051	G	A	0.9443	0.107377	0.0245661	8.76436e-06	-0.00368016	0.00248093	0.14
	class Bacteroidia	rs4916508	A	G	0.5646	0.0466729	0.0105312	8.4711e-06	0.00168057	0.00103679	0.11
	class Bacteroidia	rs55773148	G	A	0.0527	-0.121514	0.0236759	3.89583e-07	-0.00206942	0.00240131	0.39
	class Bacteroidia	rs62531359	T	G	0.1451	0.0655728	0.0149891	9.08657e-06	0.000844939	0.00149827	0.57
	class Bacteroidia	rs62575403	C	T	0.0437	0.140055	0.0311128	7.06122e-06	-0.00280688	0.00237687	0.24
	class Bacteroidia	rs72706335	T	C	0.0656	-0.22241	0.0493458	7.65526e-06	-0.00393008	0.00236296	0.0959997
	class Bacteroidia	rs73975615	G	A	0.0109	-0.207018	0.0442633	1.21616e-06	-0.0047748	0.00561972	0.4
	class Bacteroidia	rs7631304	G	A	0.17	-0.0645771	0.0132957	8.36778e-07	-0.00111858	0.00135761	0.41
	class Bacteroidia	rs79585701	A	C	0.1292	0.0646823	0.0149628	9.98596e-06	-0.00109073	0.00142111	0.44
	class Bacteroidia	rs929878	T	C	0.7555	0.0548532	0.012153	4.7338e-06	0.00252364	0.00117124	0.0309999
	family Porphyromonadaceae	rs10762312	A	G	0.7386	0.052368	0.0118814	8.70362e-06	-0.0023991	0.00118715	0.0430002
	family Porphyromonadaceae	rs10858364	G	T	0.2763	0.055316	0.012085	4.31062e-06	-0.000665202	0.00125708	0.6
	family Porphyromonadaceae	rs17065783	A	G	0.2237	-0.059133	0.0122235	1.79349e-06	0.00234296	0.00120346	0.0519996
	family Porphyromonadaceae	rs1980561	A	G	0.3857	-0.0485289	0.0109284	8.9454e-06	-0.00126208	0.00107054	0.24
	family Porphyromonadaceae	rs35233670	T	C	0.4414	-0.0473576	0.010602	7.90988e-06	-0.000809911	0.00104139	0.44
	family Porphyromonadaceae	rs35961441	A	C	0.0736	0.0915257	0.0207306	8.37394e-06	0.00165489	0.0018638	0.37
	family Porphyromonadaceae	rs6953849	A	G	0.1471	0.0718149	0.0150724	2.44478e-06	0.000123485	0.00146183	0.93
	family Porphyromonadaceae	rs7330827	T	C	0.0755	-0.103842	0.0237355	8.04896e-06	0.00131916	0.00199067	0.51
	family Porphyromonadaceae	rs864093	A	C	0.2565	-0.0527939	0.0117499	9.59798e-06	0.000153788	0.00114393	0.89
	family Prevotellaceae	rs12057990	C	T	0.2406	0.0589878	0.0132268	8.9747e-06	-0.00170142	0.00117947	0.15
	family Prevotellaceae	rs12118202	T	C	0.1899	-0.0751986	0.0147265	5.5423e-07	0.00184598	0.00126565	0.14
	family Prevotellaceae	rs13069367	A	C	0.3549	-0.0539768	0.0119687	7.39486e-06	0.000244335	0.00108449	0.82
	family Prevotellaceae	rs148376875	T	G	0.1203	0.084515	0.0179163	2.08027e-06	-0.00146087	0.00157791	0.35
	family Prevotellaceae	rs2206482	T	G	0.4423	-0.0569105	0.0117486	1.30377e-06	-0.000292474	0.00103829	0.780001
	family Prevotellaceae	rs2278540	G	A	0.326	0.0554249	0.0123265	8.43587e-06	0.00102715	0.00109395	0.35
	family Prevotellaceae	rs34660375	A	G	0.1909	-0.0805894	0.0178291	7.40321e-06	-0.00423158	0.00157789	0.00729995
	family Prevotellaceae	rs3758087	C	T	0.7078	-0.0564199	0.0124655	8.60578e-06	-0.000205904	0.00109448	0.85
	family Prevotellaceae	rs3860225	A	G	0.1382	0.083936	0.0167936	5.4968e-07	0.00128918	0.00149524	0.39
	family Prevotellaceae	rs4493272	T	C	0.4712	-0.0604992	0.0118027	3.02315e-07	-0.00216953	0.00105362	0.0389996
	family Prevotellaceae	rs4685827	T	C	0.2237	-0.0679529	0.0145407	2.77192e-06	-0.00120751	0.00127231	0.34
	family Prevotellaceae	rs7252711	G	A	0.8728	0.0740876	0.0161926	5.56583e-06	-0.00115585	0.00153251	0.450001
	family Prevotellaceae	rs7975087	C	A	0.2286	-0.0601448	0.0135454	7.59451e-06	0.000631404	0.00119912	0.6
	family Prevotellaceae	rs912860	A	G	0.9732	0.229046	0.0483124	9.29929e-07	4.01221e-05	0.00321974	0.99
	family Prevotellaceae	rs9586501	G	A	0.3141	0.0592681	0.0127329	2.58988e-06	-0.000813251	0.00111832	0.47
	family Prevotellaceae	rs9958960	G	A	0.165	-0.0914807	0.0173611	1.06324e-07	-0.000695514	0.00148041	0.64
	family Rhodospirillaceae	rs1035406	G	A	0.0994	-0.11354	0.0250863	5.84454e-06	-0.000693422	0.00162791	0.67
	family Rhodospirillaceae	rs11591293	G	T	0.4195	0.0743184	0.0158724	2.67147e-06	0.00163809	0.00105531	0.12
	family Rhodospirillaceae	rs13336560	C	T	0.4563	-0.0701719	0.0158061	9.17339e-06	0.00140192	0.00107987	0.19
	family Rhodospirillaceae	rs1549633	A	C	0.1561	0.0999312	0.0218634	4.70392e-06	0.00133587	0.00145922	0.36
	family Rhodospirillaceae	rs1923415	A	G	0.1372	-0.0999238	0.0227326	9.63696e-06	-0.000441976	0.00156507	0.780001
	family Rhodospirillaceae	rs3754624	C	T	0.162	0.0971389	0.0200064	1.71479e-06	9.93367e-05	0.00132756	0.94
	family Rhodospirillaceae	rs4278423	T	C	0.1064	0.107529	0.0235725	3.12018e-06	0.000809273	0.00157936	0.61
	family Rhodospirillaceae	rs55876211	C	T	0.172	-0.0911851	0.0196395	2.86682e-06	-0.00400828	0.00133848	0.00269998
	family Rhodospirillaceae	rs61933850	G	A	0.0905	0.164808	0.0360647	7.22587e-06	0.000536134	0.00211018	0.8
	family Rhodospirillaceae	rs6679026	T	C	0.1074	0.111984	0.0251088	9.94672e-06	-0.00183675	0.00168017	0.27
	family Rhodospirillaceae	rs7001029	C	T	0.0934	0.117366	0.0261324	5.34749e-06	0.0058286	0.00177617	0.001
	family Rhodospirillaceae	rs72714493	A	G	0.2157	0.0816858	0.0180791	7.3492e-06	0.00172977	0.00119094	0.15
	family Rhodospirillaceae	rs74354280	C	T	0.1531	-0.0911896	0.0204907	6.67298e-06	0.00246435	0.00137505	0.0729995
	family Rhodospirillaceae	rs76784716	A	G	0.0716	0.136049	0.0285767	1.48988e-06	0.00139797	0.00205349	0.5
	family Rhodospirillaceae	rs9813022	A	G	0.3022	-0.0842444	0.0163583	2.53122e-07	0.000506041	0.00112904	0.649999
	family Rikenellaceae	rs10217435	C	T	0.0875	-0.0883756	0.0197506	6.50759e-06	0.00199096	0.00209123	0.34
	family Rikenellaceae	rs10832801	A	C	0.2674	-0.0534763	0.0122666	7.50412e-06	0.00207165	0.00116563	0.0759994
	family Rikenellaceae	rs1939881	G	A	0.0577	-0.105589	0.0206213	5.64378e-07	0.00301741	0.00217515	0.17
	family Rikenellaceae	rs2447496	A	G	0.7167	0.0549203	0.0121904	6.08611e-06	-9.68789e-05	0.00120706	0.94
	family Rikenellaceae	rs2833282	G	A	0.1282	0.0711137	0.0156966	4.31102e-06	0.000319703	0.00157319	0.84
	family Rikenellaceae	rs35909684	A	C	0.0775	-0.0850181	0.0191539	7.09823e-06	0.0023321	0.001815	0.2
	family Rikenellaceae	rs36021379	A	G	0.1342	-0.0656005	0.0144903	7.19515e-06	0.00159069	0.00138013	0.25
	family Rikenellaceae	rs4264350	T	C	0.3936	-0.0526393	0.0108555	1.34831e-06	0.000156715	0.00104809	0.88
	family Rikenellaceae	rs59663348	G	A	0.1948	0.0570915	0.0125048	6.12238e-06	0.000910366	0.00128314	0.48
	family Rikenellaceae	rs62532512	A	C	0.5169	0.0504257	0.0107399	2.76427e-06	-0.00159792	0.00104472	0.13
	family Rikenellaceae	rs6744030	C	T	0.1382	0.0696747	0.0157103	9.31515e-06	0.00140999	0.00154678	0.36
	family Rikenellaceae	rs67705352	T	G	0.3738	-0.0549688	0.0110534	6.57552e-07	-0.00176219	0.00107273	0.1
	family Rikenellaceae	rs6837275	A	G	0.2535	0.0570355	0.011887	1.447e-06	0.00154923	0.00115518	0.18
	family Rikenellaceae	rs7242694	C	T	0.1809	-0.0618674	0.0134882	5.80711e-06	-0.0025597	0.00131518	0.0519996
	family Rikenellaceae	rs74474130	T	G	0.0656	0.137747	0.0295688	3.61377e-06	-0.00118654	0.00215553	0.58
	family Rikenellaceae	rs77885767	C	T	0.0477	-0.156209	0.0336482	2.84695e-06	0.00608139	0.00240134	0.0109999
	family Rikenellaceae	rs9389714	C	T	0.1789	-0.0636841	0.0143416	8.79063e-06	0.00532303	0.00143291	0.0002
	family Rikenellaceae	rs9578457	G	A	0.0567	-0.141478	0.0315848	3.99448e-06	-6.18577e-06	0.00228196	1
	family Rikenellaceae	rs9603208	G	T	0.1034	0.0821173	0.0159596	1.91801e-07	0.00147604	0.00166741	0.38
	family Ruminococcaceae	rs10093275	T	C	0.7177	-0.0534595	0.011677	5.35229e-06	-0.000409048	0.00113432	0.719999
	family Ruminococcaceae	rs10166469	C	T	0.7237	0.053336	0.0120209	8.52158e-06	-0.00163024	0.00118714	0.17
	family Ruminococcaceae	rs1158100	G	A	0.6451	0.0490539	0.0109865	8.60855e-06	-0.000490486	0.00106902	0.649999
	family Ruminococcaceae	rs1612733	T	C	0.0596	0.108708	0.0238006	4.22435e-06	-0.0021231	0.00227054	0.35
	family Ruminococcaceae	rs17376049	T	C	0.1083	0.0848534	0.0172114	7.29625e-07	-0.00222702	0.00163188	0.17
	family Ruminococcaceae	rs2113833	C	T	0.9583	-0.169146	0.0355009	1.14464e-06	-0.00229548	0.0025607	0.37
	family Ruminococcaceae	rs3009418	A	C	0.9215	-0.0927607	0.0210123	8.6902e-06	-0.000531223	0.00193009	0.780001
	family Ruminococcaceae	rs55793120	T	C	0.0507	0.13822	0.0266152	1.44338e-07	-0.00574406	0.0022813	0.012
	family Ruminococcaceae	rs56199908	T	C	0.0537	-0.199327	0.0410444	1.66414e-06	-0.00265182	0.00223824	0.24
	family Ruminococcaceae	rs76724913	T	G	0.0765	0.0901053	0.0203104	9.60484e-06	0.00217258	0.00209501	0.3
	family Streptococcaceae	rs10028567	C	T	0.0815	-0.0934027	0.0190343	3.72495e-06	-0.00118934	0.00178476	0.51
	family Streptococcaceae	rs11110281	T	C	0.0676	-0.130554	0.0225943	1.40136e-08	0.00280987	0.00212046	0.19
	family Streptococcaceae	rs16950051	A	G	0.0586	0.107008	0.0236973	5.33814e-06	0.000782512	0.00210902	0.709999
	family Streptococcaceae	rs2370083	G	T	0.0885	-0.0842751	0.0184509	4.25667e-06	-0.00415623	0.0016943	0.0140001
	family Streptococcaceae	rs2952251	G	A	0.7475	0.0639298	0.0126525	3.72237e-07	-0.000116568	0.0011773	0.92
	family Streptococcaceae	rs35344081	G	A	0.2406	0.0609349	0.0129703	2.63846e-06	0.00051377	0.00121766	0.67
	family Streptococcaceae	rs4968759	A	G	0.4264	-0.0544035	0.0111271	8.91887e-07	0.00178255	0.00104037	0.0870001
	family Streptococcaceae	rs57646748	G	A	0.0676	-0.088021	0.019876	7.88352e-06	-0.00179115	0.00201079	0.37
	family Streptococcaceae	rs6806351	T	C	0.2087	-0.0619209	0.0135744	6.93793e-06	0.00118799	0.00122494	0.33
	family Streptococcaceae	rs72739637	A	G	0.1064	0.0927983	0.0192021	1.82163e-06	0.000212005	0.00163538	0.9
	family Streptococcaceae	rs77968078	G	A	0.0567	-0.0993013	0.0224788	7.93341e-06	0.000839907	0.0021532	0.7
	family Streptococcaceae	rs7916711	A	G	0.0646	0.0959639	0.021545	6.32732e-06	-0.00137136	0.00221186	0.54
	family Streptococcaceae	rs957755	T	G	0.1909	-0.0642449	0.0142702	7.41515e-06	0.000928934	0.00133621	0.49
	family Streptococcaceae	rs9903102	C	A	0.164	-0.0693015	0.0154096	4.91802e-06	-0.000920913	0.00147768	0.53
	unknown family	rs11150282	T	C	0.3211	0.098235	0.0197127	7.36055e-07	0.00144091	0.00111248	0.2
	unknown family	rs113884518	T	C	0.0487	-0.20591	0.0455376	7.7398e-06	0.00110789	0.00222264	0.62
	unknown family	rs28678345	T	C	0.0467	0.213083	0.0471377	8.05954e-06	0.00254556	0.00238805	0.29
	unknown family	rs367480	A	G	0.5726	0.0841649	0.0185948	7.52419e-06	0.000938719	0.00104603	0.37
	unknown family	rs4129395	G	A	0.4264	0.0904264	0.0185253	1.21742e-06	-0.0021804	0.00103792	0.0359998
	unknown family	rs789069	A	C	0.172	-0.10413	0.0234459	6.5001e-06	-0.00128302	0.00137561	0.35
	unknown family	rs79790072	T	C	0.0567	0.226103	0.0488017	3.5381e-06	0.000452317	0.00228812	0.84
	unknown family	rs8028558	A	G	0.4046	0.08346	0.0188504	9.78228e-06	0.00129015	0.00105144	0.22
	unknown family	rs9864379	T	C	0.1133	-0.160521	0.0292752	4.65876e-08	-0.00104669	0.00166809	0.53
	unknown family	rs11779863	G	A	0.2068	-0.0772768	0.0172171	6.68852e-06	-0.00285506	0.00125972	0.0230001
	unknown family	rs12566890	T	G	0.0954	-0.103134	0.0241775	8.11204e-06	0.00157265	0.00194359	0.42
	unknown family	rs13100746	C	T	0.4095	0.0638979	0.0142685	7.28853e-06	-0.00247375	0.00106255	0.02
	unknown family	rs17235252	T	C	0.0944	-0.122002	0.0255463	2.15879e-06	-0.00153524	0.00177151	0.39
	unknown family	rs3932485	C	T	0.4284	0.0626209	0.0141623	9.92865e-06	0.000216081	0.00105368	0.84
	unknown family	rs515984	C	T	0.826	0.0875451	0.0190685	6.61363e-06	-0.0025136	0.00139805	0.0719996
	unknown family	rs638542	A	G	0.7137	0.070592	0.0157049	5.17285e-06	0.00205294	0.00114338	0.0729995
	unknown family	rs74603314	T	C	0.0457	0.230767	0.0489701	2.27641e-06	-0.00356002	0.00246536	0.15
	unknown family	rs76373661	G	A	0.1133	0.0908218	0.0202986	5.15941e-06	0.00245662	0.00150186	0.1
	unknown family	rs7706512	A	G	0.496	-0.0657351	0.0138979	2.27206e-06	0.0020021	0.00103231	0.0519996
	unknown family	rs7801843	A	G	0.1292	-0.0869495	0.0194509	9.46891e-06	-0.000646176	0.0014815	0.66
	unknown family	rs7853673	A	G	0.4861	0.0624389	0.0139833	6.73256e-06	0.000212891	0.00103698	0.84
	unknown family	rs949341	A	G	0.6799	-0.0656602	0.0147216	7.73286e-06	0.000920053	0.00109189	0.4
	unknown family	rs11251024	G	A	0.33	0.104201	0.0206737	6.62796e-07	0.00116311	0.0010897	0.29
	unknown family	rs11606187	A	G	0.1074	-0.154539	0.0326288	3.30583e-06	-0.000649265	0.00174673	0.709999
	unknown family	rs13385922	T	C	0.4056	0.0929494	0.0201348	3.96826e-06	0.000383092	0.00105869	0.719999
	unknown family	rs166849	A	G	0.6103	-0.0911053	0.0202239	7.73891e-06	0.00191101	0.00104978	0.0690001
	unknown family	rs2172426	T	C	0.5527	0.10212	0.0198947	3.17424e-07	0.000582581	0.00104536	0.58
	unknown family	rs267959	G	A	0.6571	-0.0988612	0.0209676	2.61993e-06	8.03428e-05	0.0011104	0.94
	unknown family	rs4383094	C	T	0.9036	-0.149188	0.0320662	4.28134e-06	0.000326652	0.00162805	0.84
	unknown family	rs60583455	T	C	0.3757	0.108934	0.021177	2.59579e-07	0.00108206	0.0010738	0.31
	unknown family	rs60775321	T	C	0.3012	-0.0962425	0.0213842	7.10461e-06	-0.00192295	0.0011227	0.0870001
	unknown family	rs72671304	T	C	0.0696	0.172322	0.0370028	3.79577e-06	0.000792704	0.0019352	0.68
	unknown family	rs7911787	G	T	0.0656	-0.223071	0.0470232	3.38821e-06	0.00123838	0.00229024	0.59
	unknown family	rs8126061	T	C	0.0954	-0.159135	0.0351904	7.36326e-06	0.00155836	0.00190784	0.41
	unknown family	rs9542068	T	C	0.3211	0.0990709	0.0218149	6.52334e-06	0.00101138	0.00116426	0.39
	family Veillonellaceae	rs111810795	C	T	0.1074	-0.0867108	0.0180573	1.72926e-06	-0.000247523	0.00166712	0.88
	family Veillonellaceae	rs114889439	A	G	0.0527	-0.253809	0.0539169	6.19028e-06	0.00167062	0.00272242	0.54
	family Veillonellaceae	rs11700976	C	A	0.4503	0.0503337	0.0113763	9.2538e-06	0.000273763	0.00103688	0.79
	family Veillonellaceae	rs12186441	G	A	0.0368	0.208096	0.0453999	4.52856e-06	0.00287957	0.00234711	0.22
	family Veillonellaceae	rs12668619	A	G	0.3549	0.055301	0.0117654	2.57365e-06	-0.00107373	0.00107328	0.32
	family Veillonellaceae	rs12741784	C	T	0.336	-0.0621452	0.0119266	1.28493e-07	0.00101197	0.00106811	0.34
	family Veillonellaceae	rs1442060	A	G	0.506	0.0514024	0.0112125	4.50671e-06	0.00355779	0.00104522	0.000659994
	family Veillonellaceae	rs1693340	T	C	0.1262	0.0818934	0.018245	9.25273e-06	-0.00108199	0.00159812	0.5
	family Veillonellaceae	rs2175069	G	A	0.6143	0.0526752	0.0114886	4.63554e-06	-0.000477764	0.00106197	0.649999
	family Veillonellaceae	rs2561116	T	G	0.1133	-0.083617	0.0187159	7.88515e-06	0.000358847	0.00171492	0.83
	family Veillonellaceae	rs2585520	G	T	0.0825	-0.0904972	0.0200428	5.26926e-06	0.000513157	0.0017965	0.780001
	family Veillonellaceae	rs4263802	A	G	0.6163	-0.050942	0.0114921	7.45006e-06	0.00016271	0.0010518	0.88
	family Veillonellaceae	rs4461038	G	A	0.6938	0.0554965	0.0119467	3.73474e-06	9.483e-05	0.0010743	0.93
	family Veillonellaceae	rs4797169	T	C	0.2505	0.0587799	0.0128297	4.49345e-06	-0.000300656	0.00120309	0.8
	family Veillonellaceae	rs61264131	A	C	0.0497	0.202367	0.0464388	6.74544e-06	0.0017969	0.00269773	0.51
	family Veillonellaceae	rs6692542	G	A	0.6272	-0.0534397	0.0118254	8.67981e-06	0.0022506	0.00107874	0.0369999
	family Veillonellaceae	rs6909981	C	T	0.2018	-0.0638696	0.0141765	5.47621e-06	-0.00182992	0.00125844	0.15
	family Veillonellaceae	rs79535861	A	C	0.0885	0.100666	0.0207016	1.57688e-06	0.00104503	0.00178613	0.56
	family Veillonellaceae	rs9345168	A	C	0.5338	-0.0509102	0.0113253	8.48887e-06	-0.00107269	0.00103309	0.3
	class Betaproteobacteria	rs11128180	A	G	0.2237	0.0592944	0.0128769	3.67147e-06	-0.00119264	0.00121331	0.33
	class Betaproteobacteria	rs1511453	A	G	0.0636	0.0923492	0.0199158	4.75762e-06	0.000943704	0.00217969	0.67
	class Betaproteobacteria	rs1928341	G	A	0.5785	-0.0525581	0.0110408	2.0153e-06	-0.000115568	0.0010443	0.91
	class Betaproteobacteria	rs2321387	G	A	0.5298	-0.0494596	0.0109424	5.80029e-06	0.0045001	0.00104178	1.6e-05
	class Betaproteobacteria	rs2613606	T	C	0.6064	0.0513106	0.0109091	2.19816e-06	0.00215284	0.0010405	0.0389996
	class Betaproteobacteria	rs320161	G	A	0.7247	-0.0572286	0.01262	7.33247e-06	-0.00277248	0.00117318	0.0179999
	class Betaproteobacteria	rs4033856	T	C	0.8708	-0.0832423	0.0167237	5.17166e-07	0.000100468	0.00160276	0.95
	class Betaproteobacteria	rs56386628	C	T	0.2177	-0.0622252	0.0135688	5.86949e-06	0.000634943	0.00129206	0.62
	class Betaproteobacteria	rs6087811	T	G	0.0815	-0.0978177	0.0198522	7.44303e-07	0.00107557	0.00196435	0.58
	class Betaproteobacteria	rs62395635	T	C	0.0706	0.109741	0.0236	2.9409e-06	0.000650892	0.00210762	0.760001
	class Betaproteobacteria	rs75242906	C	T	0.0537	-0.121083	0.028075	9.27278e-06	0.0012981	0.00216653	0.55
	class Betaproteobacteria	rs9964679	A	G	0.3101	0.052911	0.0114866	4.84585e-06	0.000995302	0.00113671	0.38
	family Verrucomicrobiaceae	rs111862613	T	C	0.166	0.0907065	0.0196746	3.7313e-06	-0.000608653	0.00139313	0.66
	family Verrucomicrobiaceae	rs117107102	A	G	0.0447	0.204683	0.0431572	2.91823e-06	0.00281631	0.00260137	0.28
	family Verrucomicrobiaceae	rs11729256	T	C	0.2386	0.0749798	0.0150177	6.73085e-07	-0.00109765	0.00117892	0.35
	family Verrucomicrobiaceae	rs12908520	G	A	0.4563	0.0619104	0.0130946	2.15139e-06	0.000351668	0.00104147	0.74
	family Verrucomicrobiaceae	rs2602429	T	C	0.7783	-0.0745516	0.0156195	2.69942e-06	-0.00200317	0.00125712	0.11
	family Verrucomicrobiaceae	rs4242783	A	G	0.7127	-0.0687992	0.0147694	2.75442e-06	0.000528318	0.00117537	0.649999
	family Verrucomicrobiaceae	rs4936098	G	A	0.66	-0.0648691	0.0135928	1.1293e-06	0.000456075	0.00107113	0.67
	family Verrucomicrobiaceae	rs61779207	G	A	0.1779	-0.0758811	0.0167762	6.63025e-06	-0.000169868	0.00134077	0.9
	family Verrucomicrobiaceae	rs74542928	T	C	0.0785	0.112124	0.0236422	1.64611e-06	0.00028152	0.00172541	0.87
	family Verrucomicrobiaceae	rs9349825	A	G	0.2793	-0.0704354	0.0147128	2.51287e-06	0.000229186	0.00117271	0.85
	family Verrucomicrobiaceae	rs941682	G	A	0.3111	-0.0631526	0.0143767	9.5812e-06	0.00134491	0.00115611	0.24
	family Victivallaceae	rs11671100	A	C	0.2008	-0.160034	0.0349472	4.08037e-06	-0.00194161	0.0013401	0.15
	family Victivallaceae	rs11764871	G	T	0.2505	0.127099	0.025656	7.4929e-07	-0.000516953	0.00113559	0.649999
	family Victivallaceae	rs2944282	T	C	0.3002	-0.124197	0.0257026	1.56603e-06	-0.00138558	0.00112902	0.22
	family Victivallaceae	rs34962571	A	C	0.0825	-0.186945	0.0418412	6.24827e-06	0.00258193	0.00178387	0.15
	family Victivallaceae	rs4396289	C	T	0.16	-0.152918	0.0288525	1.53784e-07	5.15146e-05	0.0013705	0.97
	family Victivallaceae	rs61702987	T	C	0.175	0.145501	0.0300007	3.07921e-06	0.00200398	0.00132254	0.13
	family Victivallaceae	rs62570196	C	T	0.0686	-0.246101	0.0483077	2.69855e-07	-0.000262218	0.00192128	0.89
	family Victivallaceae	rs6545794	A	G	0.0885	-0.197786	0.0410495	5.97008e-07	-0.00314226	0.00201677	0.12
	family Victivallaceae	rs67832247	C	T	0.2694	-0.123489	0.0266695	3.23802e-06	-0.000700944	0.00120355	0.56
	family Victivallaceae	rs7077363	G	A	0.164	0.148942	0.0318366	2.83374e-06	-0.000401352	0.00140067	0.77
	family Victivallaceae	rs7314815	G	A	0.503	0.101088	0.0225594	6.40088e-06	-0.00061245	0.00103045	0.55
	family Victivallaceae	rs7627405	C	T	0.167	-0.134158	0.0301427	8.19426e-06	0.00124314	0.00137476	0.37
	genus Actinomyces	rs2715439	T	C	0.5457	-0.0746684	0.0164822	6.27004e-06	0.00133803	0.00103619	0.2
	genus Actinomyces	rs34583783	G	T	0.1024	0.126596	0.0268461	4.48528e-06	-0.00110884	0.0016488	0.5
	genus Actinomyces	rs35011108	A	G	0.0636	0.232634	0.0512044	6.33826e-06	0.00408015	0.00241148	0.0909997
	genus Actinomyces	rs4073240	G	A	0.3827	0.0749687	0.0167368	7.94273e-06	0.000507023	0.00105978	0.630001
	genus Actinomyces	rs4146653	G	A	0.1968	0.0985224	0.0214182	4.49645e-06	3.34389e-06	0.00135004	1
	genus Actinomyces	rs71315246	A	G	0.1431	-0.0969809	0.021925	9.82969e-06	0.00122113	0.00142103	0.39
	genus Actinomyces	rs7915461	C	T	0.9423	-0.18776	0.0401636	5.91984e-06	-0.00312482	0.00216622	0.15
	genus Adlercreutzia	rs11604400	C	T	0.1153	-0.102524	0.0234834	9.74473e-06	-0.00196429	0.00162544	0.23
	genus Adlercreutzia	rs13231526	C	A	0.0636	0.143237	0.0311654	4.8136e-06	0.00349083	0.00195486	0.0739997
	genus Adlercreutzia	rs2717140	C	T	0.1113	-0.119225	0.0251081	2.04593e-06	-0.00193878	0.00168252	0.25
	genus Adlercreutzia	rs55719207	G	A	0.4175	-0.0699243	0.0158036	9.60506e-06	0.00167634	0.00104102	0.11
	genus Adlercreutzia	rs6664405	T	C	0.1441	-0.0953084	0.0210752	5.2342e-06	-0.00173024	0.00142837	0.23
	genus Adlercreutzia	rs7680684	T	C	0.675	0.083381	0.0168901	9.769e-07	0.00202023	0.00113148	0.0739997
	genus Adlercreutzia	rs9490822	C	T	0.4473	-0.0734512	0.0155789	2.54419e-06	0.00168737	0.00104323	0.11
	genus Adlercreutzia	rs9915817	C	T	0.671	-0.0749219	0.016833	8.21675e-06	-0.000242768	0.00111405	0.83
	genus Akkermansia	rs111862613	T	C	0.166	0.0911199	0.0196748	3.39234e-06	-0.000608653	0.00139313	0.66
	genus Akkermansia	rs117107102	A	G	0.0447	0.204406	0.0431629	3.01141e-06	0.00281631	0.00260137	0.28
	genus Akkermansia	rs11729256	T	C	0.2386	0.0750473	0.0150184	6.58385e-07	-0.00109765	0.00117892	0.35
	genus Akkermansia	rs12908520	G	A	0.4563	0.061772	0.0130954	2.2648e-06	0.000351668	0.00104147	0.74
	genus Akkermansia	rs2602429	T	C	0.7783	-0.0745352	0.0156201	2.71569e-06	-0.00200317	0.00125712	0.11
	genus Akkermansia	rs4242783	A	G	0.7127	-0.0685454	0.0147701	2.99799e-06	0.000528318	0.00117537	0.649999
	genus Akkermansia	rs4936098	G	A	0.66	-0.0649225	0.0135934	1.1036e-06	0.000456075	0.00107113	0.67
	genus Akkermansia	rs61779207	G	A	0.1779	-0.0760539	0.0167769	6.32121e-06	-0.000169868	0.00134077	0.9
	genus Akkermansia	rs74542928	T	C	0.0785	0.112623	0.0236434	1.4802e-06	0.00028152	0.00172541	0.87
	genus Akkermansia	rs9349825	A	G	0.2793	-0.0703407	0.0147133	2.59884e-06	0.000229186	0.00117271	0.85
	genus Akkermansia	rs941682	G	A	0.3111	-0.0632957	0.0143777	9.17128e-06	0.00134491	0.00115611	0.24
	genus Alistipes	rs1107244	G	A	0.0785	0.0758558	0.0171182	3.59062e-06	0.00040559	0.00182667	0.82
	genus Alistipes	rs11769002	G	A	0.4006	-0.0528793	0.0109389	1.44961e-06	0.000117402	0.00105609	0.91
	genus Alistipes	rs11958296	A	G	0.0706	-0.0981222	0.0218272	9.29566e-06	0.00108166	0.00197474	0.58
	genus Alistipes	rs12990744	C	T	0.1233	-0.0776618	0.0172986	8.20729e-06	-0.000243625	0.00161002	0.88
	genus Alistipes	rs1689282	A	C	0.34	-0.0520061	0.0113942	5.27582e-06	0.00122335	0.00109523	0.26
	genus Alistipes	rs2290844	C	T	0.1133	0.0813969	0.0191632	9.10144e-06	0.000833142	0.00192648	0.67
	genus Alistipes	rs2450745	A	C	0.0825	-0.080524	0.0184702	7.11836e-06	0.002404	0.001799	0.18
	genus Alistipes	rs2875322	C	T	0.7932	0.0580945	0.0131432	8.77708e-06	0.000439031	0.00127574	0.73
	genus Alistipes	rs34417064	A	G	0.5119	-0.048202	0.0106868	7.00745e-06	0.0017578	0.00103156	0.0879995
	genus Alistipes	rs4810359	A	G	0.1471	-0.0652428	0.0146155	7.4967e-06	-0.000847116	0.00141588	0.55
	genus Alistipes	rs62576416	T	C	0.3976	0.0492647	0.0109733	7.50361e-06	0.000122773	0.00105787	0.91
	genus Alistipes	rs67705352	T	G	0.3738	-0.0532404	0.0110864	1.65124e-06	-0.00176219	0.00107273	0.1
	genus Alistipes	rs7129639	A	C	0.5984	0.0524955	0.0109584	1.78423e-06	0.000232679	0.00106595	0.83
	genus Alistipes	rs8130320	A	G	0.4821	-0.049002	0.010717	4.83615e-06	0.0047548	0.00103856	4.70002e-06
	genus Allisonella	rs1901739	G	T	0.505	-0.115769	0.0248626	3.58798e-06	0.00103749	0.00103878	0.32
	genus Allisonella	rs35110698	T	C	0.1491	-0.146322	0.0320852	5.72321e-06	-0.000360989	0.00139253	0.8
	genus Allisonella	rs35778461	C	T	0.1918	0.146679	0.0297186	1.20629e-06	0.00231176	0.00130759	0.0769999
	genus Allisonella	rs594561	T	C	0.5586	-0.112231	0.0251681	9.41109e-06	-6.7034e-05	0.00103686	0.95
	genus Allisonella	rs602075	G	A	0.7694	-0.168974	0.0296976	3.56574e-08	-0.000375269	0.00117711	0.75
	genus Allisonella	rs6742198	A	G	0.8042	-0.149152	0.0316484	3.34511e-06	-0.00119144	0.00127496	0.35
	genus Allisonella	rs76904847	G	A	0.1899	0.148523	0.0334857	6.08751e-06	0.000210009	0.00135133	0.88
	genus Allisonella	rs7898615	T	G	0.1153	0.167966	0.0373586	8.87279e-06	0.000574494	0.0015518	0.709999
	genus Alloprevotella	rs12675596	G	T	0.2445	0.145669	0.0290678	9.63718e-07	0.000237112	0.00119795	0.84
	genus Alloprevotella	rs2154444	G	T	0.7773	-0.138234	0.0308961	8.36758e-06	-0.000797654	0.00129722	0.54
	genus Alloprevotella	rs34619204	G	A	0.1998	-0.156037	0.0344392	8.84199e-06	-0.000524943	0.00129962	0.69
	genus Alloprevotella	rs4364940	A	G	0.2793	0.126418	0.0282207	8.58361e-06	0.000547756	0.00116793	0.64
	genus Alloprevotella	rs4680035	G	A	0.4543	0.119599	0.0259446	4.99057e-06	0.00126119	0.00103686	0.22
	genus Alloprevotella	rs58212166	A	G	0.1332	-0.161506	0.0359102	7.93615e-06	-0.00173554	0.00150654	0.25
	genus Anaerofilum	rs10794359	C	T	0.5129	0.0953524	0.02006	2.23496e-06	0.00056535	0.00105466	0.59
	genus Anaerofilum	rs1563175	A	C	0.4443	0.0923834	0.0202157	5.53847e-06	-0.000142822	0.00104765	0.89
	genus Anaerofilum	rs17012738	T	G	0.4076	0.0903417	0.0200239	7.24169e-06	-0.000928083	0.0010393	0.37
	genus Anaerofilum	rs17096874	C	T	0.1809	-0.126337	0.0268919	2.86029e-06	-0.00150315	0.00139105	0.28
	genus Anaerofilum	rs356049	G	A	0.1859	0.132603	0.0289802	6.55843e-06	-0.000429752	0.00149779	0.77
	genus Anaerofilum	rs4244069	A	G	0.8867	0.146775	0.0326594	9.81206e-06	0.00314662	0.00167961	0.061
	genus Anaerofilum	rs4506496	A	G	0.663	-0.10309	0.0212861	1.48659e-06	0.000250534	0.00109663	0.82
	genus Anaerofilum	rs712981	A	C	0.4185	0.10076	0.0202902	6.83109e-07	-0.00104765	0.00105403	0.32
	genus Anaerofilum	rs79598899	C	T	0.0825	0.182586	0.0357284	3.74731e-07	0.00187907	0.00188319	0.32
	genus Anaerofilum	rs816292	T	C	0.2425	-0.113003	0.02204	2.6404e-07	-0.00192577	0.00117462	0.1
	genus Anaerofilum	rs9299345	T	C	0.1173	-0.1364	0.0302372	8.04304e-06	-0.00243315	0.00152842	0.11
	genus Anaerostipes	rs10502061	A	G	0.0944	0.0835752	0.0192017	7.93542e-06	0.00275911	0.00188025	0.14
	genus Anaerostipes	rs2014785	T	C	0.3887	0.0515687	0.0112199	4.68058e-06	-0.00114614	0.00108133	0.29
	genus Anaerostipes	rs2396460	C	T	0.5606	0.0512653	0.0109555	2.91092e-06	-0.00134168	0.00104657	0.2
	genus Anaerostipes	rs2804244	G	A	0.5447	0.053089	0.0110983	2.04052e-06	-0.000219352	0.00103319	0.83
	genus Anaerostipes	rs3900776	G	A	0.0706	-0.110013	0.0236302	2.74764e-06	-0.00273791	0.0020154	0.17
	genus Anaerostipes	rs60983350	G	A	0.4354	-0.0539901	0.0116575	4.42059e-06	-0.000942944	0.00117697	0.42
	genus Anaerostipes	rs62157625	T	C	0.1133	0.088573	0.0185548	1.44907e-06	0.00106934	0.0016421	0.51
	genus Anaerostipes	rs62215703	G	A	0.2197	0.0644965	0.0136702	1.9777e-06	-0.00147119	0.0012765	0.25
	genus Anaerostipes	rs6474958	G	A	0.5974	0.0500065	0.0112001	6.74481e-06	0.00224994	0.00104697	0.032
	genus Anaerostipes	rs6726833	C	A	0.0944	-0.0877497	0.0189408	3.32216e-06	-0.000631148	0.00196281	0.75
	genus Anaerostipes	rs6854026	C	T	0.4881	0.0508482	0.0109075	3.1958e-06	0.000196364	0.00103378	0.85
	genus Anaerostipes	rs7193624	T	C	0.8509	-0.0750642	0.0150723	5.35476e-07	0.000188623	0.0014391	0.9
	genus Anaerostipes	rs78735375	A	C	0.0527	-0.137429	0.0305304	5.33384e-06	-0.000162844	0.00226065	0.94
	class Clostridia	rs10774377	G	A	0.666	-0.052659	0.0113858	3.24399e-06	-0.00028099	0.00112504	0.8
	class Clostridia	rs112334273	G	A	0.2455	0.0641008	0.0127404	3.81408e-07	0.00294929	0.00125895	0.0189998
	class Clostridia	rs13105690	C	T	0.7326	0.0529097	0.011818	8.77789e-06	0.000341992	0.00116589	0.77
	class Clostridia	rs13179700	C	T	0.6451	-0.0511937	0.0109569	3.37085e-06	-0.000695074	0.00108744	0.52
	class Clostridia	rs1842454	G	A	0.2068	-0.0547202	0.0127338	8.72027e-06	-0.000263627	0.00122971	0.83
	class Clostridia	rs2273429	A	G	0.1074	-0.0724037	0.0153105	4.52137e-06	0.000876966	0.00159436	0.58
	class Clostridia	rs6797343	T	G	0.826	-0.0592279	0.0134556	9.35643e-06	0.00170359	0.00140489	0.23
	class Clostridia	rs6814436	C	T	0.8678	-0.0739995	0.0150815	9.65095e-07	0.00394714	0.00149174	0.00809991
	class Clostridia	rs6815608	C	T	0.9155	-0.103803	0.0210883	4.01856e-07	-0.00144917	0.00226717	0.52
	class Clostridia	rs72738886	T	C	0.0775	0.0866169	0.0190393	8.24233e-06	0.00318152	0.00175455	0.0700003
	class Clostridia	rs72915163	T	C	0.2654	-0.0581025	0.0120557	1.34295e-06	-0.000821192	0.00119018	0.49
	class Clostridia	rs76767978	G	A	0.1183	0.0698882	0.0156319	8.39808e-06	-0.00275037	0.00161495	0.089
	class Clostridia	rs992074	T	C	0.9652	-0.255639	0.0508787	8.77506e-07	-0.00197068	0.00236609	0.4
	genus Anaerotruncus	rs10150232	A	G	0.2535	0.0567088	0.0124877	6.67667e-06	0.000485981	0.00114286	0.67
	genus Anaerotruncus	rs11018566	A	G	0.0517	-0.156465	0.0366032	6.13705e-06	-0.00286857	0.00252761	0.26
	genus Anaerotruncus	rs115414803	A	C	0.0586	-0.144356	0.0317524	6.83471e-06	-0.00320147	0.0024456	0.19
	genus Anaerotruncus	rs1272208	T	G	0.7197	0.0611743	0.0129831	4.27986e-06	0.00317444	0.0012208	0.00929994
	genus Anaerotruncus	rs1431492	C	T	0.1829	-0.0654996	0.0146188	7.35563e-06	0.000597249	0.00137064	0.66
	genus Anaerotruncus	rs17734739	T	C	0.1899	0.0660052	0.014908	7.4278e-06	0.000916335	0.00134401	0.5
	genus Anaerotruncus	rs34449434	A	C	0.4563	-0.0497004	0.0113402	9.85054e-06	-0.00125491	0.00111246	0.26
	genus Anaerotruncus	rs4669806	G	T	0.2495	0.0576389	0.0122994	2.42058e-06	-0.000916608	0.00115921	0.43
	genus Anaerotruncus	rs6494922	A	G	0.0726	0.0903106	0.0202257	6.62369e-06	0.00063908	0.00191173	0.74
	genus Anaerotruncus	rs6563550	T	C	0.0785	0.0877135	0.0176745	2.34515e-07	0.0003241	0.00182708	0.86
	genus Anaerotruncus	rs7155595	C	A	0.3091	0.0539336	0.0118903	7.54988e-06	-0.000266871	0.0011038	0.81
	genus Anaerotruncus	rs8005030	C	T	0.3022	0.0554447	0.0117854	2.28297e-06	-0.00136752	0.0011065	0.22
	genus Anaerotruncus	rs9347879	T	C	0.4602	0.050618	0.011049	4.22328e-06	-0.0002734	0.00103286	0.79
	genus Bacteroides	rs11585893	A	G	0.1481	-0.0740746	0.0147633	1.79511e-06	-0.000131434	0.00149651	0.93
	genus Bacteroides	rs13207588	A	G	0.2326	-0.059205	0.0131195	7.48497e-06	-0.000453812	0.00126489	0.719999
	genus Bacteroides	rs1340391	T	C	0.1918	-0.0592004	0.0132244	6.73008e-06	-0.00140381	0.00129494	0.28
	genus Bacteroides	rs17619981	T	G	0.0656	0.0880978	0.0187002	2.68683e-06	0.00135487	0.0017139	0.43
	genus Bacteroides	rs2023437	T	C	0.1243	-0.0782325	0.0167634	5.01822e-06	-0.00175467	0.00163167	0.28
	genus Bacteroides	rs66474973	G	T	0.1153	0.0812515	0.0164479	6.80973e-07	-0.00262939	0.00159401	0.0990011
	genus Bacteroides	rs66710942	T	C	0.5845	-0.0488038	0.0107412	5.8626e-06	-0.00175987	0.00105401	0.0949992
	genus Bacteroides	rs6795673	C	T	0.4115	0.0538565	0.0105251	3.37909e-07	-0.00140494	0.00103833	0.18
	genus Bacteroides	rs9507307	C	T	0.1899	0.0604456	0.0129128	2.12711e-06	0.00178817	0.00130619	0.17
	genus Barnesiella	rs11155559	T	C	0.0954	0.0956023	0.0212961	8.91908e-06	-0.00138289	0.00180407	0.44
	genus Barnesiella	rs113258194	A	G	0.1024	0.098992	0.0214121	7.31122e-06	0.000633117	0.00191962	0.74
	genus Barnesiella	rs12909713	C	T	0.4692	-0.0550716	0.0120039	4.94527e-06	-0.00143518	0.00104072	0.17
	genus Barnesiella	rs13242616	C	T	0.6302	0.0583747	0.0123176	2.29018e-06	-0.00129213	0.00109435	0.24
	genus Barnesiella	rs199035	G	A	0.5089	0.0559495	0.0119716	3.00296e-06	-0.000815834	0.0010368	0.43
	genus Barnesiella	rs2276875	A	G	0.2545	-0.0697176	0.0139537	4.65029e-07	-0.00194574	0.00119422	0.1
	genus Barnesiella	rs2428166	G	A	0.0487	-0.165859	0.0337309	8.50883e-07	-0.00155036	0.00225562	0.49
	genus Barnesiella	rs35177866	A	G	0.1243	0.0917125	0.0190133	2.94761e-06	-0.000302747	0.00160427	0.85
	genus Barnesiella	rs60316894	C	T	0.0596	-0.121478	0.025184	1.19064e-06	0.00203005	0.0021895	0.35
	genus Barnesiella	rs62251337	G	A	0.8419	0.0690763	0.0149374	4.2416e-06	-0.00035136	0.00124212	0.780001
	genus Barnesiella	rs72684847	T	C	0.0656	-0.114369	0.0253873	6.76176e-06	-0.00446826	0.00217121	0.04
	genus Barnesiella	rs76181748	C	T	0.1441	-0.0778559	0.017164	6.77657e-06	-3.15327e-05	0.00149662	0.98
	genus Barnesiella	rs77455852	T	G	0.1213	-0.0891491	0.0195601	3.16352e-06	-0.0014637	0.00157304	0.35
	genus Barnesiella	rs79795328	A	G	0.1252	-0.0818645	0.0176441	4.23302e-06	-0.000474627	0.00150983	0.75
	genus Bifidobacterium	rs12022129	A	G	0.7793	-0.0619356	0.0138937	7.9965e-06	0.000665391	0.00128464	0.6
	genus Bifidobacterium	rs182549	T	C	0.5089	-0.119703	0.0127294	1.2782e-20	-0.00058988	0.00116436	0.61
	genus Bifidobacterium	rs2491158	A	G	0.8181	-0.0712624	0.015983	8.04711e-06	0.000191408	0.00133225	0.89
	genus Bifidobacterium	rs2686790	C	T	0.8847	-0.070741	0.0157926	7.49894e-06	0.000317778	0.00146357	0.83
	genus Bifidobacterium	rs4957061	T	C	0.4652	0.0534239	0.0117431	5.77936e-06	0.00154429	0.00104363	0.14
	genus Bifidobacterium	rs540489	T	G	0.2336	-0.0637641	0.0138746	5.19457e-06	4.01601e-06	0.00122156	1
	genus Bifidobacterium	rs55888705	A	G	0.3867	0.0546319	0.0121139	6.67022e-06	-0.00253475	0.00106953	0.0179999
	genus Bifidobacterium	rs5746486	T	C	0.3539	-0.0536216	0.0120801	8.99953e-06	-3.80215e-06	0.0010759	1
	genus Bifidobacterium	rs62181700	G	A	0.2813	-0.0624643	0.0131205	2.17245e-06	0.00154002	0.00115273	0.18
	genus Bifidobacterium	rs7322849	T	C	0.0964	0.112428	0.0201813	1.08368e-08	-0.00060229	0.00223688	0.79
	genus Bifidobacterium	rs73797465	T	G	0.0865	-0.0953566	0.0209236	4.38157e-06	-0.00273118	0.00210006	0.19
	genus Bifidobacterium	rs75344046	C	T	0.0497	0.232354	0.0505979	4.86351e-06	0.00213837	0.00261545	0.41
	genus Bifidobacterium	rs857444	C	T	0.3608	0.0558234	0.0121219	3.571e-06	0.000581928	0.00108308	0.59
	genus Bilophila	rs11069458	C	T	0.8101	0.0680947	0.015503	7.71543e-06	-0.0017467	0.00137759	0.2
	genus Bilophila	rs1241171	G	A	0.2157	-0.0692654	0.0150148	4.24033e-06	-0.000496099	0.00126685	0.7
	genus Bilophila	rs1571225	T	C	0.8509	-0.0826826	0.0170621	1.1229e-06	0.00214982	0.00149259	0.15
	genus Bilophila	rs1969927	A	G	0.6203	-0.0564589	0.0126935	9.07215e-06	0.00062319	0.0010495	0.55
	genus Bilophila	rs2728491	T	G	0.6899	0.0627416	0.0139456	6.33257e-06	9.33543e-05	0.00115822	0.94
	genus Bilophila	rs3827020	C	T	0.1899	0.0766479	0.0160642	1.78875e-06	0.00397634	0.00138093	0.004
	genus Bilophila	rs4798126	G	A	0.1501	0.073288	0.016799	7.14661e-06	0.00154188	0.00146062	0.29
	genus Bilophila	rs542415	T	C	0.34	-0.0613623	0.0133436	4.70945e-06	0.00072547	0.0010958	0.51
	genus Bilophila	rs60178956	G	A	0.2346	-0.0624818	0.0141485	8.0562e-06	-0.00131158	0.00118185	0.27
	genus Bilophila	rs6793291	A	C	0.9076	-0.112729	0.0241633	3.11322e-06	0.00156234	0.00176949	0.38
	genus Bilophila	rs72676854	T	C	0.0656	0.123209	0.026882	5.62264e-06	0.00155718	0.00210682	0.46
	genus Bilophila	rs7802841	A	C	0.6491	-0.0670097	0.0137701	1.76954e-06	0.000618111	0.00111559	0.58
	genus Bilophila	rs9899990	A	G	0.0656	-0.102702	0.0233878	9.06692e-06	-1.21754e-05	0.00189733	0.99
	genus Blautia	rs115043014	G	A	0.0437	-0.206605	0.043992	5.18597e-06	0.00179551	0.00248153	0.47
	genus Blautia	rs2788271	G	T	0.835	0.0575596	0.0133492	7.16391e-06	-0.00100753	0.00137482	0.46
	genus Butyricicoccus	rs10084203	G	A	0.7584	-0.0549699	0.0123563	8.58638e-06	-0.00306915	0.00119017	0.00990011
	genus Butyricicoccus	rs12034718	G	A	0.835	-0.0701199	0.0158213	9.57679e-06	-0.000186851	0.00145225	0.9
	genus Butyricicoccus	rs12585793	T	C	0.0527	-0.262206	0.0564729	5.79189e-06	0.000743371	0.00253873	0.77
	genus Butyricicoccus	rs2017189	T	G	0.5785	0.0506956	0.011024	3.87258e-06	-0.000310534	0.0010426	0.77
	genus Butyricicoccus	rs4962426	T	G	0.8022	-0.0614216	0.0135979	7.38482e-06	0.000358007	0.00125002	0.77
	genus Butyricicoccus	rs56221232	T	C	0.1083	0.0828027	0.0167401	7.61939e-07	6.55309e-05	0.00160675	0.97
	genus Butyricicoccus	rs62478070	T	G	0.0437	0.224039	0.0494959	5.93772e-06	-0.00489054	0.00234241	0.0369999
	genus Butyricicoccus	rs7322368	C	T	0.9155	-0.0815733	0.0183167	5.51785e-06	0.00258124	0.00175996	0.14
	genus Butyricimonas	rs11228830	A	G	0.0706	0.135265	0.0298411	6.55164e-06	0.00257583	0.00203132	0.2
	genus Butyricimonas	rs113054641	G	A	0.0845	-0.144881	0.0274574	1.73696e-07	0.000946904	0.00204678	0.64
	genus Butyricimonas	rs12304031	G	A	0.1292	-0.0862781	0.0196846	6.7007e-06	-0.00241347	0.00154069	0.12
	genus Butyricimonas	rs12458763	A	C	0.0716	0.122037	0.0269587	6.36649e-06	0.00159349	0.00195695	0.42
	genus Butyricimonas	rs1862649	G	A	0.0915	0.113124	0.0248176	4.76255e-06	0.00268447	0.00181342	0.14
	genus Butyricimonas	rs2114713	G	T	0.4513	0.062721	0.0138998	6.87717e-06	9.18387e-05	0.0010475	0.93
	genus Butyricimonas	rs62130338	A	G	0.7376	0.0732608	0.0158324	3.89807e-06	0.00252235	0.00124651	0.0430002
	genus Butyricimonas	rs62390301	T	C	0.1829	-0.0872983	0.0174893	7.41908e-07	-0.00177968	0.00129955	0.17
	genus Butyricimonas	rs7083431	A	C	0.3549	0.0703539	0.0144439	8.85462e-07	0.000472762	0.00108472	0.66
	genus Butyricimonas	rs71428626	G	T	0.0726	-0.133188	0.0289905	4.80408e-06	-0.00406651	0.00205302	0.0479999
	genus Butyricimonas	rs72814525	A	G	0.3231	0.0664154	0.0149766	8.24594e-06	0.000417788	0.0011125	0.709999
	genus Butyricimonas	rs78453362	A	G	0.0577	-0.14948	0.0327073	4.05807e-06	0.00190238	0.00233941	0.42
	genus Butyricimonas	rs9657374	C	T	0.3022	0.0680719	0.0148172	4.5036e-06	0.0020374	0.00112085	0.0690001
	genus Butyrivibrio	rs1007475	G	T	0.2942	0.118065	0.0261271	7.92319e-06	-0.00312182	0.00111816	0.00519996
	genus Butyrivibrio	rs11761679	T	C	0.1561	0.154775	0.0321539	2.20232e-06	0.000435607	0.00138079	0.75
	genus Butyrivibrio	rs142855850	A	G	0.1014	0.205013	0.0457138	6.85536e-06	-0.000391795	0.0017142	0.82
	genus Butyrivibrio	rs16934069	T	C	0.1988	-0.133784	0.0299444	8.85911e-06	0.00122706	0.00129697	0.34
	genus Butyrivibrio	rs16941336	C	T	0.2644	0.127488	0.0267936	1.53183e-06	0.000148374	0.00116836	0.9
	genus Butyrivibrio	rs17163238	G	A	0.1998	0.140987	0.0309117	5.51201e-06	0.00197869	0.0012804	0.12
	genus Butyrivibrio	rs4537857	T	C	0.2922	-0.12459	0.0260992	1.80194e-06	-0.00131488	0.00113015	0.24
	genus Butyrivibrio	rs486484	A	G	0.4712	-0.108349	0.0240008	6.61089e-06	0.000499691	0.0010335	0.630001
	genus Butyrivibrio	rs4928024	G	A	0.9016	0.17471	0.0389333	8.18634e-06	-0.00153602	0.00176645	0.38
	genus Butyrivibrio	rs72723662	C	T	0.1004	0.224078	0.0449336	7.86249e-07	0.0011615	0.00187886	0.54
	genus Butyrivibrio	rs74622183	A	G	0.0875	-0.201027	0.0428204	2.45748e-06	-0.00114288	0.00190573	0.55
	genus Butyrivibrio	rs77356209	T	C	0.0477	0.216874	0.0483299	6.66423e-06	0.00191212	0.00212002	0.37
	genus Butyrivibrio	rs7752361	G	A	0.496	0.11923	0.0239975	7.69113e-07	-0.00141284	0.00103509	0.17
	genus Butyrivibrio	rs7763512	A	G	0.6173	-0.119846	0.0253367	3.10656e-06	0.00120559	0.00105051	0.25
	genus Butyrivibrio	rs9349693	G	A	0.6889	-0.117973	0.0259861	5.54958e-06	-0.0026684	0.00112366	0.0179999
	genus Candidatus Soleaferrea	rs10090365	G	A	0.4414	0.0834413	0.0180989	4.17311e-06	-0.00126414	0.00103522	0.22
	genus Candidatus Soleaferrea	rs10108780	A	G	0.2674	-0.092834	0.0199807	3.64083e-06	-0.00118577	0.00113762	0.3
	genus Candidatus Soleaferrea	rs10809135	C	T	0.5089	-0.0834858	0.0182426	5.4718e-06	0.00050264	0.00103049	0.630001
	genus Candidatus Soleaferrea	rs36155147	T	C	0.6382	-0.104966	0.0240995	5.4114e-06	-0.00176315	0.00140081	0.21
	genus Candidatus Soleaferrea	rs4294381	C	T	0.8201	-0.112197	0.023186	1.36848e-06	0.000203017	0.00129843	0.88
	genus Candidatus Soleaferrea	rs4678258	T	C	0.2763	0.0986136	0.0215646	5.53184e-06	0.0010049	0.00123669	0.42
	genus Candidatus Soleaferrea	rs6489992	A	G	0.3847	-0.0840437	0.0187031	7.88787e-06	8.46388e-05	0.00106703	0.94
	genus Candidatus Soleaferrea	rs6494306	A	G	0.1968	-0.0969304	0.0214221	5.80056e-06	-0.00114153	0.00123947	0.36
	genus Candidatus Soleaferrea	rs7400877	C	T	0.7495	0.0951085	0.0212799	9.29458e-06	0.000339471	0.00122295	0.780001
	genus Candidatus Soleaferrea	rs830151	A	G	0.9334	-0.194561	0.0347932	4.25608e-08	-0.00154592	0.00218488	0.48
	genus Candidatus Soleaferrea	rs9973954	G	A	0.6938	-0.0892075	0.0195401	5.94799e-06	-0.000370993	0.00114778	0.75
[truncated: 335 more rows]

## Sheet: S5
	Supplementary Table S5 Instrumental variables used in MR analysis of the association between gut microbiota and ease of getting up.
	Bacterial taxa (exposure)	SNP	Effect allele	Other allele	MAF	Exposure (Bacteria)			Outcome (ease of getting up)
						Beta	SE	P-value	Beta	SE	P-value
	class Actinobacteria	rs11655079	T	C	0.2495	-0.0560674	0.0124286	5.92516e-06	-0.00357374	0.0017712	0.0439997
	class Actinobacteria	rs11745923	G	T	0.3966	0.0563759	0.0115529	1.58132e-06	-0.00317793	0.00162668	0.051
	class Actinobacteria	rs12049045	A	G	0.3817	0.0510452	0.0114325	8.62621e-06	-0.00107592	0.00165473	0.52
	class Actinobacteria	rs134366	A	G	0.9404	-0.111877	0.023501	1.50428e-06	0.000141789	0.00354638	0.97
	class Actinobacteria	rs1376754	G	A	0.4702	0.0509242	0.0112503	6.71382e-06	-0.0022747	0.00161785	0.16
	class Actinobacteria	rs1515761	C	T	0.8668	-0.0762317	0.0169884	4.96364e-06	-0.000117111	0.0023014	0.96
	class Actinobacteria	rs182549	T	C	0.5089	-0.111489	0.012066	3.78966e-20	0.00520659	0.00180324	0.00389996
	class Actinobacteria	rs4945008	G	A	0.6998	-0.0540741	0.0121393	5.39237e-06	9.78872e-05	0.00191961	0.96
	class Actinobacteria	rs6660520	G	A	0.7853	-0.0711483	0.0134495	1.10652e-07	0.000777001	0.00201853	0.7
	class Actinobacteria	rs72767435	T	C	0.0676	-0.126352	0.0273626	2.56803e-06	0.00227343	0.0037351	0.54
	class Actinobacteria	rs7322849	T	C	0.0964	0.0944467	0.0192976	6.20798e-07	0.00139265	0.00346655	0.69
	class Actinobacteria	rs80083040	T	G	0.0517	0.155784	0.0348017	8.62105e-06	0.003753	0.003491	0.28
	class Actinobacteria	rs8047955	G	A	0.6481	-0.0575816	0.0116762	8.3372e-07	-0.00116144	0.00167221	0.49
	class Actinobacteria	rs857444	C	T	0.3608	0.0509553	0.011539	8.92237e-06	-0.000509253	0.0016782	0.760001
	class Actinobacteria	rs961091	G	A	0.4334	0.0501255	0.011255	8.67601e-06	3.72425e-05	0.00162959	0.98
	class Gammaproteobacteria	rs11181912	G	A	0.3449	-0.0579153	0.0118796	9.94764e-07	0.000289199	0.0017069	0.87
	class Gammaproteobacteria	rs12404135	A	G	0.1173	-0.0788843	0.0172415	8.89488e-06	-0.00387638	0.00241695	0.11
	class Gammaproteobacteria	rs6706173	A	C	0.1501	0.074251	0.0146392	1.99494e-07	-0.00267321	0.00225249	0.24
	class Gammaproteobacteria	rs75101789	C	T	0.1561	0.0729012	0.0163003	8.7878e-06	-0.000887942	0.00242274	0.709999
	class Gammaproteobacteria	rs79795896	A	G	0.0537	-0.15921	0.0351373	7.9241e-06	0.00214693	0.00373328	0.57
	class Gammaproteobacteria	rs9494710	C	T	0.3757	-0.0549673	0.0120924	4.54611e-06	0.00288395	0.00165228	0.0810009
	genus Faecalibacterium	rs10927394	G	T	0.0268	-0.232262	0.0512364	7.01892e-06	-0.00671031	0.00466305	0.15
	genus Faecalibacterium	rs114946999	C	T	0.0984	-0.0861565	0.01896	5.69574e-06	-0.00135263	0.00274752	0.62
	genus Faecalibacterium	rs11776390	T	C	0.0895	-0.078354	0.017183	6.39676e-06	-0.00284802	0.00253226	0.26
	genus Faecalibacterium	rs1271565	C	T	0.2724	-0.0576251	0.0119649	1.3017e-06	-0.00298432	0.0017926	0.0959997
	genus Faecalibacterium	rs12753492	A	C	0.1491	0.0641305	0.0149933	8.80278e-06	-0.000367987	0.00219651	0.87
	genus Faecalibacterium	rs2835874	T	C	0.0696	-0.0866356	0.0196496	7.54397e-06	-0.000268337	0.00306618	0.93
	genus Faecalibacterium	rs6910935	G	A	0.9463	-0.134864	0.0277032	1.37848e-06	0.000682975	0.00339925	0.84
	genus Faecalibacterium	rs75499067	C	T	0.0636	0.227585	0.0465522	1.76449e-06	-0.00296142	0.00366441	0.42
	genus Faecalibacterium	rs79656633	T	C	0.1054	0.145631	0.0323019	8.13561e-06	-0.00924989	0.00376011	0.0140001
	genus Faecalibacterium	rs9536330	T	C	0.4085	-0.048317	0.010797	5.33261e-06	0.00113709	0.0016469	0.49
	genus Family XIII AD3011 group	rs11126423	T	C	0.8867	-0.0904399	0.0196301	5.91248e-06	-0.00167355	0.00267635	0.53
	genus Family XIII AD3011 group	rs11736617	G	A	0.1203	-0.0759493	0.0172101	9.02049e-06	-0.00124881	0.00244366	0.61
	genus Family XIII AD3011 group	rs12812672	T	C	0.0736	-0.096065	0.020828	2.55806e-06	0.00114197	0.00278771	0.68
	genus Family XIII AD3011 group	rs149302	T	C	0.2127	-0.0645635	0.0143225	7.48187e-06	-0.00105399	0.00196524	0.59
	genus Family XIII AD3011 group	rs16840310	G	A	0.6282	0.0608052	0.0122149	6.75118e-07	-0.000603911	0.00166646	0.719999
	genus Family XIII AD3011 group	rs16940167	C	T	0.169	0.0732552	0.0159898	3.90841e-06	-0.000910101	0.00220239	0.68
	genus Family XIII AD3011 group	rs17156849	G	A	0.0626	-0.112891	0.0245292	4.1917e-06	0.00305873	0.00304654	0.32
	genus Family XIII AD3011 group	rs62029761	A	G	0.0676	0.128753	0.0276002	3.89081e-06	-0.00153041	0.00348784	0.66
	genus Family XIII AD3011 group	rs62200412	C	T	0.171	-0.0800851	0.0163834	5.80216e-07	0.000850052	0.00220009	0.7
	genus Family XIII AD3011 group	rs72730932	C	A	0.164	-0.0899559	0.0177107	6.88763e-07	0.00150412	0.00220614	0.5
	genus Family XIII AD3011 group	rs739451	C	T	0.1759	0.0649589	0.0147534	7.87807e-06	0.00374013	0.00199125	0.0599998
	genus Family XIII AD3011 group	rs9276029	A	G	0.168	-0.0811384	0.0185669	8.92771e-06	0.00877581	0.00234009	0.000179999
	genus Family XIII AD3011 group	rs9837139	A	G	0.0815	0.10752	0.0240482	8.70803e-06	-0.00492412	0.00324117	0.13
	genus Family XIII UCG001	rs112362903	A	G	0.0427	-0.149047	0.0333271	7.87771e-06	0.0131345	0.00380106	0.000549997
	genus Family XIII UCG001	rs12049454	T	C	0.3012	-0.0647298	0.0134065	1.17379e-06	-0.000471582	0.00172706	0.780001
	genus Family XIII UCG001	rs1426266	C	T	0.7038	0.0665521	0.0137151	1.24934e-06	0.000246411	0.00175123	0.89
	genus Family XIII UCG001	rs3842897	G	A	0.0646	-0.112639	0.0242751	5.19709e-06	0.00522595	0.00308364	0.0899995
	genus Family XIII UCG001	rs62414802	C	T	0.2982	-0.0611904	0.013457	4.29181e-06	0.00156912	0.00168476	0.35
	genus Family XIII UCG001	rs7119679	G	A	0.1501	-0.0809085	0.0174782	3.52493e-06	0.00153581	0.00228491	0.5
	genus Family XIII UCG001	rs76463770	A	G	0.0517	0.19313	0.0419866	3.77477e-06	0.0068649	0.00377499	0.0690001
	genus Family XIII UCG001	rs8076666	G	A	0.8638	-0.088655	0.0198094	8.01826e-06	0.00165465	0.00257852	0.52
	genus Flavonifractor	rs114873521	C	T	0.0765	-0.130067	0.0294087	7.12525e-06	0.0034249	0.00327296	0.3
	genus Flavonifractor	rs11811696	T	C	0.1103	-0.116063	0.0241012	2.07348e-06	0.00181246	0.00276297	0.51
	genus Flavonifractor	rs12030302	G	A	0.5089	0.0692276	0.0137467	5.60841e-07	0.0060795	0.00160559	0.00015
	genus Flavonifractor	rs34066017	A	G	0.2455	0.0764294	0.0159789	1.52086e-06	0.0026739	0.00182374	0.14
	genus Flavonifractor	rs806808	C	T	0.5239	-0.0667272	0.0136557	1.17972e-06	-0.00218572	0.00159792	0.17
	genus Fusicatenibacter	rs10439674	A	G	0.2018	-0.0572129	0.0130007	7.68493e-06	-0.00221684	0.00199354	0.27
	genus Fusicatenibacter	rs167879	T	C	0.833	0.0659543	0.0148763	5.86894e-06	0.00327584	0.00211293	0.12
	genus Fusicatenibacter	rs1864685	A	C	0.4652	-0.0494799	0.0108105	4.96158e-06	-0.0019587	0.00160208	0.22
	genus Fusicatenibacter	rs2025938	G	A	0.0765	-0.0967298	0.0205426	2.98834e-06	-0.000306091	0.00291147	0.92
	genus Fusicatenibacter	rs206581	A	G	0.2087	-0.0568339	0.0127894	8.95757e-06	-0.00263788	0.00192237	0.17
	genus Fusicatenibacter	rs2132128	G	A	0.165	-0.0771914	0.0160344	1.07686e-06	-0.000822159	0.00242721	0.73
	genus Fusicatenibacter	rs3303	T	C	0.0765	-0.0953657	0.020407	3.93895e-06	0.00236799	0.00288395	0.41
	genus Fusicatenibacter	rs4378146	A	C	0.2416	-0.0616691	0.0125259	7.20444e-07	-0.00254083	0.00184107	0.17
	genus Fusicatenibacter	rs60254196	G	A	0.4592	0.0492427	0.0109365	5.46739e-06	-0.00223963	0.00160551	0.16
	genus Fusicatenibacter	rs62187631	T	C	0.1402	-0.0710571	0.015924	4.54527e-06	-0.00209194	0.00221871	0.35
	genus Fusicatenibacter	rs62353480	A	G	0.171	-0.0701397	0.0145589	1.56769e-06	-0.000887274	0.00210369	0.67
	genus Fusicatenibacter	rs6515626	G	A	0.0616	0.141575	0.0313559	7.28652e-06	-0.00892048	0.00394086	0.0239999
	genus Fusicatenibacter	rs704418	C	T	0.8141	-0.0739124	0.0151073	7.77428e-07	-0.00160208	0.00231849	0.49
	genus Fusicatenibacter	rs73103914	A	G	0.1779	-0.0597324	0.0134458	8.29564e-06	0.00284215	0.00195534	0.15
	genus Fusicatenibacter	rs792108	C	T	0.6461	0.0508345	0.0113843	8.49533e-06	0.00235084	0.00166463	0.16
	genus Fusicatenibacter	rs8028026	G	A	0.9085	0.0792146	0.0180505	8.06325e-06	0.0013819	0.00252616	0.58
	genus Fusicatenibacter	rs8063430	T	C	0.0596	-0.104026	0.022217	4.9289e-06	0.0019862	0.00346668	0.57
	genus Fusicatenibacter	rs9905659	G	A	0.1879	-0.061617	0.0136576	7.30988e-06	0.00142773	0.00209574	0.5
	genus Gordonibacter	rs13412653	A	C	0.3539	0.107597	0.0239228	8.61133e-06	-0.00226554	0.00167169	0.18
	genus Gordonibacter	rs16955299	G	A	0.0835	-0.196423	0.0433538	6.37016e-06	0.003498	0.0030537	0.25
	genus Gordonibacter	rs322296	G	A	0.1193	0.17869	0.037722	4.0242e-06	0.00335359	0.00248448	0.18
	genus Gordonibacter	rs35042269	C	A	0.1889	-0.180293	0.0403296	8.10849e-06	-0.00342666	0.00293	0.24
	genus Gordonibacter	rs3765837	T	G	0.0785	-0.190729	0.0433608	7.16902e-06	-0.00169556	0.00276225	0.54
	genus Gordonibacter	rs4596722	G	A	0.5239	-0.102908	0.0231571	9.0567e-06	0.000666986	0.00160146	0.68
	genus Gordonibacter	rs61934597	C	T	0.0755	-0.172495	0.0388567	8.36681e-06	-0.00179538	0.00271556	0.51
	genus Gordonibacter	rs71545975	A	G	0.173	-0.153972	0.0338918	7.03947e-06	-0.00253239	0.00229651	0.27
	genus Gordonibacter	rs72714787	C	A	0.1044	0.181405	0.0377102	1.42889e-06	0.000818486	0.00267267	0.760001
	genus Gordonibacter	rs72939513	A	G	0.0537	-0.21399	0.0490592	7.98197e-06	0.00460465	0.00346576	0.18
	genus Gordonibacter	rs7294633	T	C	0.6491	-0.12867	0.0249946	3.43764e-07	0.00156973	0.0017568	0.37
	genus Gordonibacter	rs768830	A	G	0.8708	-0.149852	0.0333315	7.75586e-06	0.00223159	0.00237219	0.35
	genus Haemophilus	rs10781340	A	G	0.834	-0.0948915	0.0203221	4.32265e-06	0.000121908	0.00212872	0.95
	genus Haemophilus	rs111582866	G	A	0.1014	-0.124265	0.026016	1.27347e-06	0.00172852	0.00260862	0.51
	genus Haemophilus	rs35509	G	A	0.0785	0.128249	0.0268779	2.00951e-06	-0.00245433	0.00273272	0.37
	genus Haemophilus	rs4822728	T	C	0.4374	0.0705861	0.0151388	3.47848e-06	-0.00280378	0.00164816	0.089
	genus Haemophilus	rs76022354	C	T	0.0328	0.244638	0.0505504	1.83033e-06	0.000810621	0.00389725	0.84
	genus Haemophilus	rs78909003	T	C	0.0497	-0.246256	0.0503924	1.66744e-06	-0.00905267	0.00359444	0.012
	genus Haemophilus	rs9328464	T	C	0.492	0.0723095	0.0148799	1.42269e-06	-0.00102635	0.0015916	0.52
	genus Haemophilus	rs9382510	C	T	0.2455	-0.093521	0.0172649	7.12049e-08	0.00055892	0.00188795	0.77
	genus Haemophilus	rs9895850	T	C	0.0497	-0.192957	0.0416755	2.14062e-06	0.00454583	0.00363823	0.21
	genus Holdemanella	rs12513188	G	A	0.2217	0.0903906	0.0195276	4.65479e-06	0.0022172	0.00202153	0.27
	genus Holdemanella	rs17586763	T	C	0.0179	-0.227285	0.0510135	7.71951e-06	0.00716265	0.00394473	0.0690001
	genus Holdemanella	rs1926302	G	A	0.1531	-0.107972	0.0231421	7.50136e-06	0.00159104	0.00241691	0.51
	genus Holdemanella	rs34187114	C	A	0.166	-0.104505	0.022601	5.13499e-06	0.00319078	0.00220115	0.15
	genus Holdemanella	rs35228298	G	A	0.2465	0.0934832	0.0202886	7.29844e-06	0.00249288	0.00195409	0.2
	genus Holdemanella	rs4541991	T	C	0.2356	-0.0927334	0.0194435	2.10092e-06	-0.00144111	0.00195401	0.46
	genus Holdemanella	rs607782	C	T	0.6183	0.0854214	0.0172515	7.19449e-07	-0.00283091	0.00170831	0.0969996
	genus Holdemanella	rs62113381	T	C	0.159	-0.105447	0.0232029	5.53886e-06	-0.000707312	0.00224423	0.75
	genus Holdemanella	rs73011279	T	C	0.2078	-0.0961669	0.0199336	1.36044e-06	-5.71542e-05	0.00193635	0.98
	genus Holdemanella	rs75764681	T	C	0.0626	-0.283103	0.0598999	1.94272e-06	-0.00429673	0.00394042	0.28
	genus Holdemanella	rs8113760	G	A	0.3519	0.078999	0.01734	4.62392e-06	0.00183803	0.00167181	0.27
	genus Holdemania	rs10885477	T	C	0.0616	-0.135137	0.0301894	8.59825e-06	0.000788405	0.00326548	0.81
	genus Holdemania	rs11080063	G	A	0.4662	-0.0665238	0.0149837	6.66884e-06	0.00329373	0.00159389	0.0389996
	genus Holdemania	rs111745969	A	G	0.0795	0.120677	0.0265781	3.70775e-06	0.00231253	0.00270611	0.39
	genus Holdemania	rs113593397	A	G	0.1024	-0.128935	0.0282526	9.35729e-06	-0.00198122	0.0028724	0.49
	genus Holdemania	rs116500994	G	T	0.0517	-0.13755	0.0293386	2.34477e-06	-0.00201418	0.00311276	0.52
	genus Holdemania	rs12701617	A	G	0.4583	-0.0660617	0.0149427	9.51853e-06	9.68879e-05	0.0016123	0.95
	genus Holdemania	rs1867876	T	C	0.2942	0.0842919	0.0162192	2.7388e-07	0.000691515	0.00177177	0.7
	genus Holdemania	rs4146507	C	T	0.2217	0.079488	0.0177002	7.2297e-06	0.00138582	0.0019475	0.48
	genus Holdemania	rs6133067	T	C	0.3111	0.0910829	0.0178561	5.16928e-07	0.00124344	0.00203077	0.54
	genus Holdemania	rs73139538	G	A	0.0527	-0.148594	0.0327469	7.77177e-06	-0.00351328	0.00330422	0.29
	genus Holdemania	rs77293403	A	G	0.0457	0.164556	0.0341775	1.77468e-06	-0.0029723	0.00330678	0.37
	genus Holdemania	rs80149660	C	T	0.0586	-0.232987	0.0519183	6.04213e-06	0.00655275	0.00335437	0.051
	genus Holdemania	rs9500080	C	T	0.2346	0.0926764	0.0178886	4.08517e-07	-0.00272198	0.00192195	0.16
	genus Holdemania	rs9529719	C	T	0.675	-0.074038	0.0160494	5.96664e-06	-0.00077802	0.00174625	0.66
	genus Holdemania	rs967319	T	C	0.2465	0.0788638	0.0176744	8.38147e-06	0.000777154	0.0018562	0.68
	genus Howardella	rs10048062	C	T	0.1074	-0.147352	0.0336531	8.58875e-06	0.000364294	0.00239842	0.88
	genus Howardella	rs12452946	A	G	0.501	-0.105833	0.0228941	3.80391e-06	0.000385499	0.00160669	0.81
	genus Howardella	rs1484873	G	A	0.9314	0.227831	0.046335	2.55918e-06	0.00312216	0.00356125	0.38
	genus Howardella	rs17167098	G	A	0.1133	-0.169366	0.0352068	1.12323e-06	-0.000760692	0.00229016	0.74
	genus Howardella	rs2154047	A	C	0.9324	0.192557	0.0420093	9.97034e-06	-0.00214489	0.00289365	0.46
	genus Howardella	rs36081916	T	C	0.1113	-0.18123	0.0402987	4.70046e-06	0.000371545	0.00267221	0.89
	genus Howardella	rs3791893	A	G	0.1233	0.147035	0.034023	9.49708e-06	-0.00153638	0.00247162	0.53
	genus Howardella	rs609430	T	G	0.339	-0.112045	0.0239328	3.34488e-06	-0.000559941	0.00169194	0.74
	genus Howardella	rs672217	G	A	0.1412	0.164146	0.0349993	3.52468e-06	0.00516967	0.00238033	0.0299999
	genus Howardella	rs901099	T	G	0.3121	-0.12718	0.0250924	6.5286e-07	-0.00191057	0.00174513	0.27
	class Lentisphaeria	rs1002941	A	G	0.7207	-0.105025	0.0233484	8.14836e-06	0.00200771	0.00179073	0.26
	class Lentisphaeria	rs11770843	C	T	0.2594	0.109431	0.0234879	1.9073e-06	0.00446404	0.00178739	0.0129999
	class Lentisphaeria	rs17114848	G	A	0.1093	0.152377	0.0324332	4.05864e-06	-0.000924237	0.00246885	0.709999
	class Lentisphaeria	rs2031282	A	G	0.17	0.122368	0.0270329	4.38258e-06	-0.00435022	0.00225627	0.0539995
	class Lentisphaeria	rs2825714	A	G	0.1571	-0.13741	0.0289246	1.72211e-06	0.00352417	0.00225588	0.12
	class Lentisphaeria	rs62570196	C	T	0.0686	-0.21635	0.0439866	1.07924e-06	0.000587774	0.00297812	0.84
	class Lentisphaeria	rs72640280	A	G	0.0537	0.220207	0.0486196	5.18036e-06	-0.00360417	0.00343586	0.29
	class Lentisphaeria	rs77599476	A	G	0.0656	0.230292	0.0480168	1.86132e-06	-0.00258217	0.00351891	0.46
	genus Hungatella	rs10044993	A	C	0.8827	-0.139547	0.0316748	8.06659e-06	-0.000687862	0.00227702	0.760001
	genus Hungatella	rs13128780	T	C	0.1451	-0.149725	0.0312777	1.74997e-06	-0.000521836	0.00228059	0.82
	genus Hungatella	rs13249325	T	G	0.3668	-0.100023	0.0225883	9.6917e-06	-0.000832838	0.00165086	0.61
	genus Hungatella	rs17092615	G	A	0.1243	0.152235	0.0337867	7.37683e-06	0.00113903	0.00238438	0.630001
	genus Hungatella	rs72759041	G	T	0.2346	-0.126025	0.0282242	3.86091e-06	0.00147679	0.00187695	0.43
	genus Intestinibacter	rs10805326	A	G	0.7217	-0.0775151	0.0139665	3.54544e-08	0.00105374	0.00173781	0.54
	genus Intestinibacter	rs11109097	T	C	0.6879	-0.0624272	0.0138539	5.4949e-06	-0.000872135	0.0017435	0.62
	genus Intestinibacter	rs118030283	G	A	0.0378	-0.151829	0.0324471	2.67436e-06	-0.00168942	0.00352317	0.630001
	genus Intestinibacter	rs16938435	T	C	0.0606	-0.112189	0.0235439	1.80098e-06	-0.00133167	0.00304013	0.66
	genus Intestinibacter	rs2098844	T	C	0.5755	0.0575295	0.0128416	6.78875e-06	0.00163681	0.00161095	0.31
	genus Intestinibacter	rs2702387	G	A	0.6481	-0.0608559	0.0132145	4.25991e-06	0.00131398	0.00169377	0.44
	genus Intestinibacter	rs4327025	G	A	0.1948	-0.0810346	0.0154397	1.64327e-07	0.00067811	0.00194702	0.73
	genus Intestinibacter	rs447950	A	G	0.2992	0.0628342	0.0136652	5.6391e-06	-0.000695135	0.00173401	0.69
	genus Intestinibacter	rs478972	C	T	0.9404	0.142681	0.0297116	1.81991e-06	-0.00452153	0.00368387	0.22
	genus Intestinibacter	rs6062862	A	G	0.0944	0.0924508	0.0204658	6.6799e-06	0.00456903	0.00247834	0.0649995
	genus Intestinibacter	rs62430350	T	C	0.0577	0.151096	0.0351476	6.84227e-06	0.00451233	0.00360555	0.21
	genus Intestinibacter	rs68093214	C	T	0.2575	0.0662258	0.0149877	9.25763e-06	-0.00353113	0.00184929	0.0560003
	genus Intestinibacter	rs6875660	C	T	0.1233	0.0890455	0.0193905	3.05781e-06	-0.0013521	0.00253098	0.59
	genus Intestinibacter	rs893394	G	A	0.4195	0.0583322	0.0130729	7.85037e-06	0.00119704	0.00162877	0.46
	genus Intestinibacter	rs9348442	C	T	0.0875	0.099082	0.0221625	6.25936e-06	-0.00111053	0.00300283	0.709999
	genus Intestinimonas	rs10262702	T	C	0.1292	0.0918017	0.0194885	2.06072e-06	-0.00705438	0.00242673	0.00359998
	genus Intestinimonas	rs11258178	A	G	0.4145	0.0660742	0.0134139	6.982e-07	-0.000974468	0.00165501	0.56
	genus Intestinimonas	rs12226153	A	G	0.0616	-0.151142	0.0306922	5.12165e-07	-0.00353372	0.00339707	0.3
	genus Intestinimonas	rs17067892	C	T	0.0765	0.107194	0.0250013	6.37926e-06	-0.00535005	0.00309472	0.0840001
	genus Intestinimonas	rs1859797	G	A	0.504	0.060368	0.0131793	4.1223e-06	-0.000471537	0.00160983	0.77
	genus Intestinimonas	rs2276760	A	G	0.2197	-0.0685233	0.0152546	7.84061e-06	0.000217731	0.00194508	0.91
	genus Intestinimonas	rs2731794	C	T	0.0596	0.120632	0.0257529	1.91743e-06	-5.29987e-06	0.00319275	1
	genus Intestinimonas	rs2930225	T	G	0.7416	-0.0729524	0.0152948	1.34623e-06	0.00110439	0.00179898	0.54
	genus Intestinimonas	rs4113676	A	C	0.0616	-0.218507	0.0490152	7.41635e-06	0.00349132	0.00375163	0.35
	genus Intestinimonas	rs4784055	T	C	0.0557	-0.175324	0.038599	8.71806e-07	0.0103765	0.0039854	0.00920005
	genus Intestinimonas	rs62240188	G	A	0.0686	0.130074	0.0267179	2.20308e-06	-0.00157164	0.00297211	0.6
	genus Intestinimonas	rs62427239	C	A	0.0457	0.162658	0.0367647	9.40503e-06	-0.00112987	0.00365212	0.760001
	genus Intestinimonas	rs6934519	C	T	0.2753	0.0692373	0.0151154	8.56959e-06	-0.00349885	0.00182863	0.0560003
	genus Intestinimonas	rs716604	A	G	0.1879	0.0818068	0.0165992	8.56624e-07	-0.00276787	0.00208037	0.18
	genus Intestinimonas	rs7170984	T	C	0.2903	-0.0658116	0.0140767	2.98353e-06	0.000905107	0.00176055	0.61
	genus Intestinimonas	rs72982915	C	T	0.0457	0.183158	0.0402743	4.91157e-06	0.000966561	0.00381967	0.8
	genus Intestinimonas	rs9823439	C	T	0.5586	0.0581947	0.0131455	9.85871e-06	-1.57027e-05	0.00161514	0.99
	genus Lachnoclostridium	rs1031599	T	G	0.9155	0.078627	0.0175644	6.31379e-06	0.00100718	0.0028923	0.73
	genus Lachnoclostridium	rs12566975	T	C	0.493	-0.0468097	0.0105787	9.57194e-06	0.00165334	0.00159805	0.3
	genus Lachnoclostridium	rs1528479	A	G	0.6302	0.0497799	0.0111919	9.63984e-06	-0.00222033	0.00170301	0.19
	genus Lachnoclostridium	rs1997204	C	T	0.9473	0.108075	0.0242022	5.97077e-06	-0.00307873	0.00347956	0.38
	genus Lachnoclostridium	rs2385421	A	G	0.1044	0.0746186	0.0180734	7.13724e-06	-0.00234513	0.00304475	0.44
	genus Lachnoclostridium	rs3821998	C	A	0.0885	-0.0864066	0.0192519	6.72048e-06	0.000699773	0.00292511	0.81
	genus Lachnoclostridium	rs4738679	A	G	0.6352	0.0520267	0.011404	4.41754e-06	-0.00202163	0.00169689	0.23
	genus Lachnoclostridium	rs6112314	A	C	0.3966	-0.0561715	0.0108174	2.43215e-07	-0.000292183	0.00163687	0.86
	genus Lachnoclostridium	rs615997	T	C	0.499	0.0511752	0.0106491	2.0268e-06	0.000719839	0.00160439	0.649999
	genus Lachnoclostridium	rs62285313	A	G	0.0855	0.0864203	0.0181565	1.58332e-06	0.00123661	0.00260936	0.64
	genus Lachnoclostridium	rs72829893	G	T	0.0656	0.117472	0.0268103	5.57763e-06	0.000640517	0.00365642	0.86
	genus Lachnoclostridium	rs78068103	A	G	0.0915	0.0886199	0.0194248	3.66522e-06	0.004622	0.00314906	0.14
	genus Lachnoclostridium	rs789029	C	T	0.1889	-0.0641288	0.0137974	3.75327e-06	-8.26312e-05	0.00212818	0.97
	genus Lachnospiraceae FCS020 group	rs10093861	G	A	0.498	-0.0568869	0.0121152	3.05626e-06	-4.60353e-05	0.00159557	0.98
	genus Lachnospiraceae FCS020 group	rs1254846	A	G	0.9085	-0.105963	0.0232501	5.59667e-06	-0.0043143	0.00310001	0.16
	genus Lachnospiraceae FCS020 group	rs1363769	C	T	0.9672	0.200628	0.0449372	1.58161e-06	-0.000851701	0.00360934	0.81
	genus Lachnospiraceae FCS020 group	rs2322265	C	T	0.2555	-0.0666305	0.0141577	5.20811e-06	0.00136425	0.00187809	0.47
	genus Lachnospiraceae FCS020 group	rs2862811	C	T	0.5457	-0.0564927	0.0121736	3.91913e-06	-0.00343211	0.00160573	0.0329997
	genus Lachnospiraceae FCS020 group	rs35035870	T	C	0.0358	-0.190615	0.0414403	2.62029e-06	-0.000528966	0.0038323	0.89
	genus Lachnospiraceae FCS020 group	rs3999074	G	T	0.4781	-0.0550587	0.0121847	6.55043e-06	0.00110735	0.00161973	0.49
	genus Lachnospiraceae FCS020 group	rs4452603	T	G	0.2863	0.0604208	0.0135965	8.98194e-06	-0.000339917	0.00180865	0.85
	genus Lachnospiraceae FCS020 group	rs7249113	G	A	0.2813	0.0679483	0.0133496	3.721e-07	-0.00334704	0.00177128	0.0589997
	genus Lachnospiraceae FCS020 group	rs72793667	A	G	0.0835	-0.116881	0.0246589	1.63422e-06	0.000205354	0.00294654	0.94
	genus Lachnospiraceae FCS020 group	rs9308097	G	A	0.5477	-0.055381	0.0123659	7.47291e-06	0.000114574	0.00162761	0.94
	genus Lachnospiraceae FCS020 group	rs9788306	C	T	0.2843	-0.062804	0.0130744	1.38618e-06	-0.00143258	0.00175095	0.41
	genus Lachnospiraceae NC2004 group	rs117467633	T	C	0.0626	-0.169687	0.0383169	9.13314e-06	0.00816056	0.00319299	0.0109999
	genus Lachnospiraceae NC2004 group	rs12127733	G	A	0.1779	0.115182	0.0246006	3.10592e-06	0.000713686	0.00210227	0.73
	genus Lachnospiraceae NC2004 group	rs12208226	C	A	0.1064	-0.154739	0.0340372	9.74833e-06	0.00357543	0.00291902	0.22
	genus Lachnospiraceae NC2004 group	rs12863463	G	A	0.0547	-0.156365	0.0345372	6.03976e-06	-0.00396211	0.00305395	0.19
	genus Lachnospiraceae NC2004 group	rs17067076	G	A	0.0765	-0.154631	0.0352194	5.61203e-06	-0.00058363	0.00354425	0.87
	genus Lachnospiraceae NC2004 group	rs1928659	T	C	0.2495	0.102522	0.0226445	6.17234e-06	0.00211255	0.00186821	0.26
	genus Lachnospiraceae NC2004 group	rs1929743	T	C	0.3121	0.0837206	0.0190318	9.05503e-06	0.000349159	0.00168318	0.84
	genus Lachnospiraceae NC2004 group	rs3756315	A	G	0.339	-0.0883469	0.0188397	3.32583e-06	-0.000436568	0.00171034	0.8
	genus Lachnospiraceae NC2004 group	rs6116753	G	A	0.2396	0.0994748	0.0209139	2.92247e-06	0.00161188	0.00182982	0.38
	genus Lachnospiraceae ND3007 group	rs2861203	G	A	0.3191	0.0572304	0.0127279	7.36936e-06	-0.000965981	0.00178582	0.59
	genus Lachnospiraceae ND3007 group	rs72776675	T	C	0.175	-0.0647067	0.014797	8.71686e-06	0.00245206	0.00210352	0.24
	genus Lachnospiraceae ND3007 group	rs9932954	A	G	0.4284	-0.0561864	0.0115984	1.24882e-06	-0.00213977	0.00160841	0.18
	genus Lachnospiraceae NK4A136 group	rs10952110	G	T	0.4483	0.0487709	0.0109614	9.08113e-06	0.00125567	0.001612	0.44
	genus Lachnospiraceae NK4A136 group	rs11263806	A	G	0.2783	-0.0524615	0.0116758	5.06512e-06	0.00093956	0.00174029	0.59
	genus Lachnospiraceae NK4A136 group	rs12611395	G	A	0.9105	0.0902532	0.0199652	5.83042e-06	-0.00236758	0.00273693	0.39
	genus Lachnospiraceae NK4A136 group	rs160061	G	A	0.5318	-0.0513831	0.0108094	2.12197e-06	-0.00500128	0.00160058	0.00179999
	genus Lachnospiraceae NK4A136 group	rs28540839	A	C	0.4871	0.0508285	0.0110591	9.34329e-06	0.00108507	0.00159873	0.5
	genus Lachnospiraceae NK4A136 group	rs2880566	T	C	0.1879	0.0599578	0.0134693	5.61423e-06	0.000506498	0.00201159	0.8
	genus Lachnospiraceae NK4A136 group	rs4955932	T	C	0.3956	-0.0492283	0.0109388	7.05424e-06	-0.000594611	0.0016603	0.719999
	genus Lachnospiraceae NK4A136 group	rs59805249	T	C	0.0905	0.0936162	0.0207982	9.45388e-06	0.000475132	0.00339351	0.89
	genus Lachnospiraceae NK4A136 group	rs68104925	T	C	0.3708	-0.0549104	0.0115385	2.36777e-06	-0.00458044	0.00166943	0.0061
	genus Lachnospiraceae NK4A136 group	rs7073658	G	T	0.5954	0.0499621	0.0109693	5.26914e-06	0.000841701	0.00164066	0.61
	genus Lachnospiraceae NK4A136 group	rs73044693	A	G	0.0666	-0.10758	0.0229884	3.57256e-06	0.00437641	0.00294655	0.14
	genus Lachnospiraceae NK4A136 group	rs7616165	G	T	0.0368	-0.230542	0.0483465	2.77389e-06	-0.00129766	0.00372924	0.73
	genus Lachnospiraceae NK4A136 group	rs76193507	A	G	0.0567	-0.22973	0.0499776	2.93089e-06	-0.00126891	0.00383013	0.74
	genus Lachnospiraceae NK4A136 group	rs7832116	A	G	0.1461	-0.0714756	0.0151703	3.57084e-06	-0.00146213	0.00228017	0.52
	genus Lachnospiraceae NK4A136 group	rs954878	A	G	0.4503	-0.0520656	0.0109082	1.78201e-06	0.00172724	0.00161307	0.28
	genus Lachnospiraceae UCG001	rs12131224	C	T	0.1163	0.117095	0.02591	7.39861e-06	-0.000783769	0.00279115	0.780001
	genus Lachnospiraceae UCG001	rs2050911	G	A	0.3042	0.0751466	0.0153934	1.10647e-06	5.36247e-05	0.00175363	0.98
	genus Lachnospiraceae UCG001	rs2371284	C	T	0.7773	0.0761893	0.0170127	7.55962e-06	0.000866878	0.00193382	0.649999
	genus Lachnospiraceae UCG001	rs437876	T	C	0.3728	0.0784637	0.0144768	7.16556e-08	-0.00222887	0.00166919	0.18
	genus Lachnospiraceae UCG001	rs4981345	T	C	0.3509	-0.0681973	0.0149831	6.08597e-06	-0.00234709	0.00168496	0.16
	genus Lachnospiraceae UCG001	rs573933	T	C	0.1024	-0.107898	0.0232346	3.10506e-06	-0.000148671	0.002784	0.96
	genus Lachnospiraceae UCG001	rs62496417	T	G	0.2714	-0.0748504	0.0165681	5.87503e-06	-0.00155869	0.00187941	0.41
	genus Lachnospiraceae UCG001	rs7341608	T	C	0.1899	-0.0784757	0.0177648	9.48135e-06	0.00269449	0.00204875	0.19
	genus Lachnospiraceae UCG001	rs74034332	G	A	0.0457	0.168045	0.0382637	3.3335e-06	-7.50292e-05	0.00372113	0.98
	genus Lachnospiraceae UCG001	rs78848836	A	G	0.0835	-0.118868	0.0259753	3.38174e-06	0.00238295	0.00276926	0.39
	genus Lachnospiraceae UCG001	rs8104225	A	G	0.1491	0.0892098	0.0197665	8.04211e-06	0.00293027	0.00229409	0.2
	genus Lachnospiraceae UCG001	rs9403580	C	T	0.1093	0.107801	0.0229777	3.46785e-06	0.000634611	0.00264369	0.81
	genus Lachnospiraceae UCG001	rs985416	T	C	0.7942	-0.0970258	0.0181807	1.45589e-07	-0.00199829	0.00202949	0.32
	genus Lachnospiraceae UCG004	rs11128180	A	G	0.2237	0.0648288	0.0140126	4.51742e-06	0.000906426	0.00188003	0.630001
	genus Lachnospiraceae UCG004	rs12072562	T	C	0.0517	0.133104	0.0303566	7.07375e-06	0.000489075	0.00342114	0.89
	genus Lachnospiraceae UCG004	rs12673420	G	A	0.4414	0.0554351	0.0118375	2.98078e-06	-0.00345207	0.00161849	0.0329997
	genus Lachnospiraceae UCG004	rs12747809	A	G	0.66	0.062197	0.0125685	8.64868e-07	-0.00119817	0.00171625	0.49
	genus Lachnospiraceae UCG004	rs12894272	G	A	0.6998	-0.0579792	0.0125229	4.3395e-06	-0.00362752	0.00170413	0.0329997
	genus Lachnospiraceae UCG004	rs233486	G	A	0.8757	0.0799088	0.017766	6.28463e-06	-0.000310803	0.00234668	0.89
	genus Lachnospiraceae UCG004	rs2444793	T	C	0.5298	0.0542433	0.0118188	4.77079e-06	-0.00103997	0.00160574	0.52
	genus Lachnospiraceae UCG004	rs2726805	A	G	0.4085	0.0548397	0.0120844	6.30406e-06	-0.00064445	0.00163818	0.69
	genus Lachnospiraceae UCG004	rs2882478	G	A	0.4553	-0.0577091	0.0118338	1.20812e-06	-0.0064603	0.00161664	6.4e-05
	genus Lachnospiraceae UCG004	rs35182105	A	G	0.0726	-0.109724	0.024221	4.86508e-06	-0.00611296	0.00312408	0.05
	genus Lachnospiraceae UCG004	rs6656451	T	C	0.5606	0.05436	0.011947	5.56775e-06	4.33454e-05	0.00160381	0.98
	genus Lachnospiraceae UCG004	rs7629954	A	G	0.0686	0.108441	0.023825	5.77218e-06	0.00157327	0.00308865	0.61
	class Melainabacteria	rs10148250	A	G	0.5437	-0.0861928	0.0193381	8.67142e-06	-0.000968722	0.00160939	0.55
	class Melainabacteria	rs10738747	A	G	0.504	-0.0814624	0.0184409	9.95795e-06	-0.00304405	0.00160387	0.0580003
	class Melainabacteria	rs11150282	T	C	0.3211	0.0989487	0.0196972	6.02893e-07	0.00207468	0.00172409	0.23
	class Melainabacteria	rs113884518	T	C	0.0487	-0.205352	0.0454982	8.05675e-06	0.000520608	0.00344433	0.88
	class Melainabacteria	rs28678345	T	C	0.0467	0.214848	0.0470878	6.69083e-06	-0.00454196	0.00370036	0.22
	class Melainabacteria	rs367480	A	G	0.5726	0.083758	0.0185796	8.19917e-06	-0.00148653	0.00162102	0.36
	class Melainabacteria	rs4129395	G	A	0.4264	0.0896187	0.0185106	1.48057e-06	-0.000283769	0.00160872	0.86
	class Melainabacteria	rs789069	A	C	0.172	-0.103539	0.0234287	6.84636e-06	-0.000955572	0.00213246	0.649999
	class Melainabacteria	rs79790072	T	C	0.0567	0.226722	0.0487841	3.29011e-06	0.00109969	0.00354666	0.760001
	class Melainabacteria	rs9864379	T	C	0.1133	-0.159735	0.0292553	5.36056e-08	0.00297068	0.00258459	0.25
	genus Lachnospiraceae UCG008	rs10741777	T	C	0.2614	-0.0973842	0.0194791	7.68652e-07	0.000655323	0.00187735	0.73
	genus Lachnospiraceae UCG008	rs10793103	T	C	0.6958	-0.0974344	0.0181279	9.34932e-08	-0.0022229	0.00172833	0.2
	genus Lachnospiraceae UCG008	rs10801803	G	A	0.162	-0.117029	0.0243085	1.4003e-06	0.00219391	0.00236621	0.35
	genus Lachnospiraceae UCG008	rs13024781	T	C	0.503	-0.0798769	0.0168846	2.29166e-06	-0.00169977	0.00160982	0.29
	genus Lachnospiraceae UCG008	rs57091572	A	G	0.1402	-0.110443	0.0235801	2.85825e-06	-0.000940551	0.00221353	0.67
	genus Lachnospiraceae UCG008	rs57254474	G	A	0.2406	0.0886512	0.0199045	6.92054e-06	0.000626672	0.00187006	0.74
	genus Lachnospiraceae UCG008	rs61944774	A	G	0.0577	0.179838	0.0393797	6.34118e-06	-0.00624792	0.00338003	0.0649995
	genus Lachnospiraceae UCG008	rs62277846	C	T	0.2356	0.102292	0.0212319	1.58891e-06	-0.000761838	0.00199497	0.7
	genus Lachnospiraceae UCG008	rs67078837	T	C	0.4583	-0.0845848	0.0170693	7.68192e-07	-0.00148665	0.00160715	0.35
	genus Lachnospiraceae UCG008	rs75356640	G	A	0.0885	0.136523	0.0303128	9.83196e-06	0.000932984	0.00290591	0.75
	genus Lachnospiraceae UCG008	rs955844	A	C	0.1998	0.112064	0.0228369	1.80992e-06	-0.000829057	0.00216804	0.7
	genus Lachnospiraceae UCG010	rs10414815	C	T	0.8807	-0.10453	0.0230253	4.23975e-06	-0.00100684	0.00253505	0.69
	genus Lachnospiraceae UCG010	rs11192447	A	G	0.0746	0.126592	0.024345	4.68954e-07	0.00135552	0.00332137	0.68
	genus Lachnospiraceae UCG010	rs12346653	C	T	0.2744	0.0657686	0.0139569	2.70321e-06	-0.000570665	0.00186091	0.760001
	genus Lachnospiraceae UCG010	rs17730011	G	A	0.2187	-0.0702357	0.015706	7.84603e-06	-0.000771792	0.00209138	0.709999
	genus Lachnospiraceae UCG010	rs2833528	T	C	0.6392	0.0562148	0.0127763	9.91996e-06	0.002057	0.00166077	0.22
	genus Lachnospiraceae UCG010	rs336138	G	T	0.163	0.0779543	0.0171865	7.48411e-06	0.00157469	0.00216455	0.47
	genus Lachnospiraceae UCG010	rs4576377	C	A	0.6163	0.0572001	0.0127043	7.63062e-06	-0.00265879	0.00164245	0.11
	genus Lachnospiraceae UCG010	rs72894957	G	A	0.0477	0.222263	0.0486425	5.68434e-06	-0.000650386	0.00380396	0.86
	genus Lachnospiraceae UCG010	rs74315802	G	T	0.1213	0.0867262	0.0183477	3.19007e-06	-0.00433547	0.00240472	0.0710003
	genus Lachnospiraceae UCG010	rs9981767	A	C	0.3161	0.0655062	0.0131994	9.96369e-07	-0.00123833	0.00172071	0.47
	genus Lachnospira	rs56791201	C	TRUE	0.5427	-0.051823	0.0110697	2.9282e-06	-0.000614792	0.00159767	0.7
	genus Lactobacillus	rs11674854	C	T	0.4274	-0.0852686	0.0176504	1.59199e-06	-0.00155313	0.00164745	0.35
	genus Lactobacillus	rs12693845	C	T	0.3569	-0.0805447	0.0177429	8.96314e-06	0.00180739	0.0016355	0.27
	genus Lactobacillus	rs1530559	G	A	0.5676	0.0804001	0.0178207	4.93106e-06	-0.000663394	0.00161593	0.68
	genus Lactobacillus	rs16861661	G	A	0.0497	-0.183147	0.038148	1.27809e-06	0.00199601	0.00312369	0.52
	genus Lactobacillus	rs62314653	C	A	0.0626	0.187692	0.0394585	2.24383e-06	0.00534547	0.00359224	0.14
	genus Lactobacillus	rs7399658	G	A	0.2157	-0.107134	0.0221883	3.12097e-06	0.000592813	0.00198837	0.77
	genus Lactobacillus	rs75127669	C	A	0.0706	0.139784	0.0310414	6.83439e-06	-0.00384851	0.00300956	0.2
	genus Lactobacillus	rs768253	T	G	0.3907	-0.079195	0.0171791	4.24766e-06	-0.0018818	0.00163715	0.25
	genus Lactobacillus	rs77478751	A	G	0.0537	-0.219886	0.0475759	7.32706e-06	0.000196018	0.00326487	0.95
	genus Lactobacillus	rs921925	A	C	0.2624	0.0985077	0.0203229	9.71673e-07	-0.0031447	0.00196639	0.11
	genus Lactococcus	rs10417872	G	T	0.7416	-0.118306	0.024522	1.28677e-06	-0.000862237	0.00178903	0.630001
	genus Lactococcus	rs123059	C	T	0.7783	0.13671	0.0274694	1.26561e-06	0.0015781	0.00189843	0.41
	genus Lactococcus	rs12621813	G	A	0.2823	0.108423	0.0239978	6.6083e-06	0.00355251	0.00173806	0.0409996
	genus Lactococcus	rs17168302	G	A	0.0656	0.191857	0.0424761	6.28608e-06	-0.00299625	0.00324112	0.36
	genus Lactococcus	rs2293361	C	T	0.0646	-0.199221	0.0430969	1.39592e-06	0.00524291	0.00332752	0.12
	genus Lactococcus	rs4766997	C	T	0.2962	0.114599	0.023839	2.06144e-06	-0.000165918	0.001739	0.92
	genus Lactococcus	rs55910161	C	T	0.1352	0.146426	0.0307367	2.36211e-06	0.00336263	0.00221845	0.13
	genus Lactococcus	rs6674304	C	T	0.0686	0.200758	0.0442121	6.1776e-06	0.00185535	0.00310809	0.55
	genus Lactococcus	rs7992246	C	T	0.6531	-0.104232	0.0230786	4.44723e-06	0.00489657	0.00166097	0.0032
	genus Marvinbryantia	rs11620597	T	C	0.0527	0.119479	0.0271688	7.80171e-06	-0.00125748	0.00323776	0.7
	genus Marvinbryantia	rs1187983	C	T	0.1223	-0.0935456	0.0193174	2.02428e-06	-0.00386659	0.00234633	0.0990011
	genus Marvinbryantia	rs146541147	G	A	0.0706	0.118845	0.0268423	6.86294e-06	-0.00161045	0.00321361	0.62
	genus Marvinbryantia	rs2724813	G	A	0.7992	0.0840769	0.0167551	6.28449e-07	0.0016984	0.00209717	0.42
	genus Marvinbryantia	rs2842896	C	T	0.5278	-0.0649396	0.0131146	7.25371e-07	0.00053062	0.00163801	0.75
	genus Marvinbryantia	rs2863363	G	A	0.6322	-0.0634861	0.0136323	3.11279e-06	-0.00451147	0.00166158	0.00659994
	genus Marvinbryantia	rs3125832	A	C	0.2624	0.0679323	0.015012	5.02736e-06	0.00125689	0.0018511	0.5
	genus Marvinbryantia	rs61884471	G	A	0.0845	0.124426	0.0248431	1.01163e-06	0.000808919	0.00307459	0.79
	genus Marvinbryantia	rs72948274	A	C	0.0577	-0.126354	0.0272212	3.25912e-06	0.00347545	0.00342477	0.31
	genus Marvinbryantia	rs8006832	G	T	0.1113	-0.0952415	0.0216699	6.58082e-06	-0.00177095	0.00258963	0.49
	genus Methanobrevibacter	rs10202904	G	T	0.5328	0.112811	0.0239106	3.08546e-06	-0.000370514	0.00161852	0.82
	genus Methanobrevibacter	rs1334944	T	C	0.2853	0.115197	0.0255492	7.61377e-06	0.00296716	0.00169938	0.0810009
	genus Methanobrevibacter	rs4802933	G	A	0.8221	0.135628	0.0308139	9.73823e-06	0.00343251	0.00216507	0.11
	genus Methanobrevibacter	rs6776814	T	C	0.0895	-0.188956	0.0419905	8.04896e-06	0.00441014	0.00269347	0.1
	genus Methanobrevibacter	rs76029318	T	C	0.0646	0.222849	0.0454319	1.07552e-06	0.000485651	0.00308196	0.87
	genus Methanobrevibacter	rs894996	C	A	0.0716	0.214213	0.0456045	3.81566e-06	-0.000650489	0.00299854	0.83
	genus Odoribacter	rs10093869	A	G	0.3757	-0.0577795	0.0125389	3.67443e-06	0.000212376	0.0016967	0.9
	genus Odoribacter	rs10423795	T	C	0.5934	-0.0550695	0.0121164	6.5793e-06	-0.000579834	0.00163205	0.719999
	genus Odoribacter	rs28417404	A	G	0.169	-0.0726896	0.0161372	3.68036e-06	-0.00260278	0.00217245	0.23
	genus Odoribacter	rs4793970	A	G	0.3012	-0.0576329	0.0129154	6.02698e-06	-0.00209483	0.00177179	0.24
	genus Odoribacter	rs6856150	A	G	0.8817	-0.0881922	0.0194146	6.05954e-06	-0.00292148	0.00271171	0.28
	genus Odoribacter	rs74553962	T	G	0.0626	0.121449	0.0264106	9.48681e-06	-0.00379083	0.00331409	0.25
	genus Odoribacter	rs77779484	G	A	0.0586	-0.133489	0.0268526	6.56251e-07	0.00226626	0.00352062	0.52
	genus Olsenella	rs1035588	A	G	0.3827	-0.108148	0.0236848	4.85501e-06	-0.000886806	0.00166366	0.59
	genus Olsenella	rs17148768	G	A	0.2117	0.140434	0.0295602	2.19842e-06	0.00242483	0.00204748	0.24
	genus Olsenella	rs2759329	A	G	0.66	0.111131	0.0237218	3.43202e-06	0.000288232	0.00164746	0.86
	genus Olsenella	rs35225860	A	G	0.0567	-0.223604	0.0482391	3.87044e-06	0.00220376	0.0032777	0.5
	genus Olsenella	rs6046522	C	T	0.2863	0.122938	0.0269928	4.48456e-06	-0.000432735	0.00183409	0.81
	genus Olsenella	rs61090148	A	G	0.4225	-0.104783	0.0231343	6.43724e-06	-0.00207445	0.00161582	0.2
	genus Olsenella	rs62112538	C	T	0.0805	-0.19943	0.0407033	1.1882e-06	0.00281143	0.00292143	0.34
	genus Olsenella	rs72691585	C	A	0.0686	-0.249079	0.0520814	2.95291e-06	-0.00484775	0.00354861	0.17
	genus Olsenella	rs7540303	C	T	0.4215	0.108044	0.023638	5.32023e-06	-0.00167333	0.00162978	0.3
	genus Olsenella	rs8066522	A	G	0.6531	0.106529	0.0240379	9.70085e-06	-0.000131618	0.00168833	0.94
	genus Olsenella	rs9460691	C	A	0.2167	0.119966	0.0268645	7.2835e-06	0.000659143	0.00192447	0.73
	genus Oscillibacter	rs11627628	T	C	0.0726	0.143961	0.0290223	1.00921e-06	-0.00204937	0.00309847	0.51
	genus Oscillibacter	rs11990279	T	C	0.2396	-0.0824934	0.0180457	4.94299e-06	-0.00247984	0.00187804	0.19
	genus Oscillibacter	rs12649930	T	G	0.0944	0.121589	0.0259612	4.09383e-06	0.00243035	0.0028657	0.4
	genus Oscillibacter	rs133832	A	C	0.3131	-0.0795527	0.0162411	1.1472e-06	0.00149131	0.00171524	0.38
	genus Oscillibacter	rs16866406	A	G	0.1392	0.0988765	0.0208795	3.07822e-06	0.00173799	0.00231927	0.450001
	genus Oscillibacter	rs16934185	A	G	0.1044	-0.129568	0.028157	4.38036e-06	-0.00164259	0.00279674	0.56
	genus Oscillibacter	rs234108	A	G	0.4801	0.0749553	0.0152632	9.16326e-07	-0.000820746	0.00160392	0.61
	genus Oscillibacter	rs36095275	C	T	0.3618	-0.0752368	0.0156861	1.39627e-06	-0.00122028	0.00166617	0.46
	genus Oscillibacter	rs4506202	G	A	0.4841	0.0711323	0.0152261	3.20826e-06	0.000267361	0.00161063	0.87
	genus Oscillibacter	rs61883564	A	G	0.1243	-0.101351	0.0221016	3.38712e-06	-0.00234224	0.00235267	0.32
	genus Oscillibacter	rs62206502	A	C	0.5408	0.0681423	0.0151349	6.59888e-06	0.000809307	0.00160959	0.62
	genus Oscillibacter	rs75453768	G	T	0.0865	0.12212	0.0268629	5.34737e-06	-0.00126901	0.00283375	0.649999
	genus Oscillibacter	rs761240	G	T	0.9334	0.17664	0.0388812	2.0384e-06	-0.00107905	0.00303408	0.719999
	genus Oscillibacter	rs9393920	G	A	0.5646	0.0744662	0.0151081	9.92247e-07	-0.00073583	0.00159982	0.649999
	class Methanobacteria	rs10202904	G	T	0.5328	0.121754	0.0235357	3.01432e-07	-0.000370514	0.00161852	0.82
	class Methanobacteria	rs10424197	A	G	0.675	0.111274	0.0247517	9.27897e-06	-0.000148312	0.00169523	0.93
	class Methanobacteria	rs4257531	G	A	0.1143	0.164498	0.0364959	7.44338e-06	-0.000328662	0.00241268	0.89
	class Methanobacteria	rs56131665	G	A	0.0934	0.178661	0.039298	6.17988e-06	0.00299283	0.00269287	0.27
	class Methanobacteria	rs6508769	C	T	0.835	-0.153519	0.0344519	8.22527e-06	0.00235882	0.00222411	0.29
	class Methanobacteria	rs6776814	T	C	0.0895	-0.199566	0.0411825	1.63061e-06	0.00441014	0.00269347	0.1
	class Methanobacteria	rs73068003	G	T	0.1223	-0.15814	0.0351803	8.44578e-06	-0.00123353	0.00239324	0.61
	class Methanobacteria	rs73457410	A	G	0.0666	0.21534	0.0436695	1.40854e-06	0.000327907	0.00298204	0.91
	class Methanobacteria	rs75208022	C	T	0.0765	-0.227245	0.048763	5.92107e-06	0.000148127	0.00311587	0.96
	class Methanobacteria	rs894996	C	A	0.0716	0.216999	0.0449076	1.87556e-06	-0.000650489	0.00299854	0.83
	genus Oscillospira	rs12206468	G	A	0.0636	-0.133016	0.0269733	1.04222e-06	0.00640219	0.00300902	0.0329997
	genus Oscillospira	rs12925026	T	C	0.0726	0.13559	0.030678	9.31022e-06	0.000935596	0.00266618	0.73
	genus Oscillospira	rs1954532	C	T	0.7913	0.0826246	0.0175252	2.26772e-06	-0.000219661	0.00201761	0.91
	genus Oscillospira	rs28889936	A	C	0.1083	0.114051	0.0252838	3.36589e-06	0.00563701	0.00302916	0.0629999
	genus Oscillospira	rs62422654	C	T	0.1471	0.0898456	0.0198088	6.46755e-06	-9.45092e-05	0.00216832	0.97
	genus Oscillospira	rs72866977	A	C	0.0696	-0.130569	0.0281674	5.62704e-06	0.00494274	0.00305175	0.11
	genus Oscillospira	rs751183	C	T	0.7545	0.0774322	0.0172216	6.85125e-06	8.45589e-05	0.00198226	0.97
	genus Oscillospira	rs8076323	A	G	0.2575	0.0715392	0.0156539	5.61319e-06	-0.00128026	0.00183209	0.48
	genus Oxalobacter	rs10464997	G	A	0.1531	0.137691	0.0294804	3.29754e-06	-0.00166899	0.00235359	0.48
	genus Oxalobacter	rs11108500	A	G	0.0765	-0.199099	0.0427327	3.74283e-06	-0.00088053	0.00318415	0.780001
	genus Oxalobacter	rs111966731	T	C	0.0716	0.213114	0.047162	7.29861e-06	0.00119641	0.00335091	0.719999
	genus Oxalobacter	rs12002250	A	C	0.0596	0.217122	0.0466317	1.41504e-06	-0.00498076	0.00347034	0.15
	genus Oxalobacter	rs1569853	T	C	0.1382	-0.138078	0.0296981	3.64502e-06	-0.00439082	0.00221351	0.0470002
	genus Oxalobacter	rs36057338	G	T	0.0755	0.207847	0.0421439	8.79812e-07	0.0013477	0.00314712	0.67
	genus Oxalobacter	rs3862635	C	T	0.0785	-0.172142	0.0394026	9.18692e-06	0.00496964	0.00326468	0.13
	genus Oxalobacter	rs4428215	G	A	0.2604	0.130293	0.0242237	7.51069e-08	0.000678109	0.00190967	0.719999
	genus Oxalobacter	rs6000536	C	T	0.2107	-0.130992	0.0253804	2.06054e-07	-0.00156823	0.00200209	0.43
	genus Oxalobacter	rs6993398	G	A	0.1531	0.127217	0.0278855	7.12771e-06	0.00201173	0.00228963	0.38
	genus Oxalobacter	rs736744	T	C	0.5845	-0.117882	0.0211262	2.57472e-08	0.00224909	0.00163433	0.17
	genus Parabacteroides	rs114567323	T	C	0.0467	0.186478	0.0405199	5.65484e-06	-0.00837309	0.00377043	0.0259998
	genus Parabacteroides	rs115602804	G	A	0.0666	0.10308	0.0222736	1.93059e-06	0.00158358	0.00347434	0.649999
	genus Parabacteroides	rs4236095	A	G	0.8748	-0.0761961	0.0157042	1.93143e-06	-0.000808721	0.00232313	0.73
	genus Parabacteroides	rs60884758	C	T	0.165	-0.0702667	0.0142249	5.7069e-07	0.00527584	0.0021193	0.0129999
	genus Parabacteroides	rs6657302	T	C	0.0517	-0.10452	0.0225521	9.75708e-06	-0.000736556	0.00341227	0.83
	genus Parabacteroides	rs7298818	C	T	0.0765	0.0888832	0.0200902	8.53631e-06	-0.000654204	0.00286211	0.82
	genus Paraprevotella	rs10842464	C	T	0.5815	0.0758215	0.0172568	6.59721e-06	-0.00166425	0.00161438	0.3
	genus Paraprevotella	rs140997932	T	C	0.0646	-0.162376	0.0354178	2.1112e-06	-0.0032746	0.00311295	0.29
	genus Paraprevotella	rs145020347	A	G	0.1392	-0.12465	0.0262323	4.03005e-06	0.00340663	0.00251568	0.18
	genus Paraprevotella	rs17109926	A	G	0.1879	-0.0988335	0.0216172	6.75274e-06	0.00178706	0.00207248	0.39
	genus Paraprevotella	rs17785622	A	G	0.0596	0.248065	0.0524304	1.92659e-06	0.00364895	0.00337632	0.28
	genus Paraprevotella	rs2081023	A	G	0.1024	-0.122561	0.0236507	2.63797e-07	-0.000288399	0.00247178	0.91
	genus Paraprevotella	rs3008582	T	C	0.1322	0.10572	0.0227246	4.35993e-06	-0.00312378	0.00223293	0.16
	genus Paraprevotella	rs3801748	G	A	0.3459	0.0779721	0.0171691	5.20176e-06	-0.00013984	0.00165557	0.93
	genus Paraprevotella	rs4756632	G	T	0.0934	-0.138905	0.0289897	3.81751e-06	0.00196789	0.00300089	0.51
	genus Paraprevotella	rs4767113	C	T	0.2873	0.0882466	0.018382	2.14358e-06	-0.00181299	0.00174683	0.3
	genus Paraprevotella	rs7240324	T	G	0.1909	-0.10229	0.0226948	5.95895e-06	0.00471725	0.00207019	0.0230001
	genus Paraprevotella	rs9602779	A	C	0.173	-0.106692	0.0220264	6.9274e-07	0.00122261	0.00204759	0.55
	genus Paraprevotella	rs9900242	A	G	0.3608	-0.0852967	0.0175212	1.14067e-06	0.00236969	0.00162108	0.14
	genus Parasutterella	rs10899911	A	G	0.2724	-0.0717102	0.0148151	1.15271e-06	0.00325582	0.00177804	0.0669993
	genus Parasutterella	rs11715853	G	A	0.3141	-0.0662952	0.0146114	6.22917e-06	-0.00529799	0.00176764	0.00269998
	genus Parasutterella	rs2090816	C	A	0.8429	-0.0840967	0.0177315	2.89714e-06	0.000893313	0.00215648	0.68
	genus Parasutterella	rs2387977	T	C	0.4583	-0.0681778	0.0134756	5.38481e-07	-0.0044189	0.00168272	0.00860003
	genus Parasutterella	rs35055552	T	C	0.0775	0.109554	0.0235433	3.3485e-06	0.00314697	0.00272487	0.25
	genus Parasutterella	rs55877868	A	C	0.0964	-0.104458	0.0228089	2.87071e-06	-0.00141327	0.00266591	0.6
	genus Parasutterella	rs62273907	A	G	0.0497	0.229468	0.0502262	5.88383e-06	-0.00435262	0.00368248	0.24
	genus Parasutterella	rs6809952	G	A	0.2734	-0.0684957	0.0150892	8.13355e-06	-0.000944183	0.00176175	0.59
	genus Parasutterella	rs6828768	C	T	0.5	0.0636852	0.0132645	1.78328e-06	0.00339996	0.00159481	0.0329997
	genus Parasutterella	rs7303158	C	T	0.4423	0.0646859	0.0134256	1.32776e-06	-0.0011911	0.00160848	0.46
	genus Parasutterella	rs7311004	C	T	0.6243	0.0617522	0.0136438	5.92052e-06	0.00122214	0.00164008	0.46
	genus Parasutterella	rs7572229	A	G	0.5099	-0.066273	0.0132736	6.31699e-07	0.000317674	0.00160335	0.84
	genus Parasutterella	rs78383039	T	C	0.0666	-0.146315	0.0297119	1.57438e-06	0.00259535	0.00329694	0.43
	genus Parasutterella	rs8039785	G	T	0.5477	-0.0618345	0.0133	3.62093e-06	0.00172866	0.00159968	0.28
	genus Parasutterella	rs823424	G	A	0.2097	-0.0713448	0.0156958	4.95291e-06	-0.000318685	0.0019341	0.87
	genus Peptococcus	rs10031059	C	T	0.7793	0.121167	0.0225844	1.23637e-07	0.000524033	0.0018934	0.780001
	genus Peptococcus	rs11001941	G	A	0.0676	-0.195611	0.0392217	1.32859e-06	0.00190154	0.00324502	0.56
	genus Peptococcus	rs12069354	C	T	0.0666	0.16763	0.0379501	9.28346e-06	0.00488265	0.00326992	0.14
	genus Peptococcus	rs2054133	A	G	0.5258	-0.0895433	0.0188332	2.14166e-06	-0.00139969	0.00161566	0.39
	genus Peptococcus	rs36121075	A	G	0.1282	-0.14067	0.030628	6.98715e-06	-0.00422021	0.00253315	0.0959997
	genus Peptococcus	rs413827	G	A	0.2127	0.110229	0.0237523	3.30088e-06	-0.00272759	0.00198207	0.17
	genus Peptococcus	rs5770862	T	C	0.0666	0.162018	0.0356813	3.21959e-06	-0.000582408	0.00305225	0.85
	genus Peptococcus	rs6918730	A	G	0.9026	-0.135311	0.0289742	1.14731e-06	0.0048068	0.00252395	0.0569994
	genus Peptococcus	rs7033353	G	T	0.5805	-0.090152	0.018995	2.21958e-06	0.00083906	0.00162633	0.61
	genus Peptococcus	rs72850165	T	C	0.1083	-0.134304	0.0300423	5.74156e-06	-0.00778948	0.00254176	0.00219999
	genus Peptococcus	rs74592222	G	A	0.1173	0.137957	0.0302965	8.55342e-06	0.000524276	0.00258468	0.84
	genus Peptococcus	rs77681628	C	T	0.0586	0.200307	0.0387328	2.68838e-07	0.00278478	0.00335291	0.41
	genus Phascolarctobacterium	rs11929846	T	C	0.2097	-0.0697199	0.0157969	8.88423e-06	-0.00137076	0.00196034	0.48
	genus Phascolarctobacterium	rs12618201	A	G	0.3469	0.0641657	0.0138202	3.37699e-06	-0.000639399	0.00166076	0.7
	genus Phascolarctobacterium	rs1264476	G	T	0.8002	-0.0767335	0.0166041	4.29566e-06	-0.000374468	0.0019752	0.85
	genus Phascolarctobacterium	rs56069061	G	A	0.1014	-0.111306	0.0230694	1.87176e-06	-0.00119753	0.00259509	0.64
	genus Phascolarctobacterium	rs56157888	A	C	0.17	0.0954864	0.0193976	1.08505e-06	0.00229081	0.00219604	0.3
	genus Phascolarctobacterium	rs74540770	G	A	0.0646	-0.121014	0.0258621	3.60272e-06	-0.000357156	0.00286552	0.9
	genus Phascolarctobacterium	rs74847270	A	G	0.0875	-0.104889	0.0230998	5.73099e-06	7.63254e-06	0.0026374	1
	genus Phascolarctobacterium	rs75882962	T	C	0.167	0.0968661	0.0190575	3.18985e-07	-0.00237746	0.00227457	0.3
	genus Phascolarctobacterium	rs7982713	G	A	0.2286	0.0726921	0.0163201	9.72165e-06	0.000109804	0.00195064	0.96
	genus Prevotella7	rs118038478	A	G	0.0755	0.205676	0.0468917	7.85416e-06	-0.00403631	0.00299381	0.18
	genus Prevotella7	rs12124567	A	G	0.2624	-0.121281	0.0275017	9.48986e-06	0.000382289	0.00177868	0.83
	genus Prevotella7	rs12195431	T	C	0.0785	0.196528	0.0442322	8.72811e-06	0.00321332	0.00310574	0.3
	genus Prevotella7	rs2240542	C	T	0.2575	0.12085	0.0261776	4.8415e-06	-0.00238207	0.00176746	0.18
	genus Prevotella7	rs2918132	T	C	0.6322	0.114648	0.0254916	6.42407e-06	-0.00100755	0.00166519	0.55
	genus Prevotella7	rs430270	A	C	0.2008	0.139155	0.0297055	2.86847e-06	-0.00421919	0.00203217	0.0379997
	genus Prevotella7	rs57404562	C	A	0.1799	0.155486	0.0316057	6.2157e-07	-0.00190136	0.00205386	0.35
	genus Prevotella7	rs79263163	A	C	0.1849	-0.143982	0.031501	7.51052e-06	-0.00398349	0.00214989	0.064
	genus Prevotella7	rs9426434	T	C	0.2734	-0.123657	0.0278514	9.71717e-06	0.00130319	0.00183869	0.48
	genus Prevotella7	rs9608249	A	G	0.171	-0.158213	0.0336317	2.06685e-06	0.00210207	0.00225528	0.35
	genus Prevotella7	rs9959718	G	A	0.2495	0.133012	0.0275361	1.9006e-06	0.00190674	0.00184023	0.3
	genus Prevotella9	rs111509883	T	C	0.0845	0.171131	0.0347624	1.24388e-06	-0.00187674	0.00323726	0.56
	genus Prevotella9	rs11685699	C	T	0.0825	-0.141357	0.0295665	2.02554e-06	0.00208569	0.00297898	0.48
	genus Prevotella9	rs117271932	A	G	0.0467	0.208089	0.0440393	2.81722e-06	0.00110564	0.00353481	0.75
	genus Prevotella9	rs12648235	T	C	0.1571	0.0785902	0.0177676	7.39078e-06	0.00195971	0.0023395	0.4
	genus Prevotella9	rs1304512	G	A	0.2187	0.0761593	0.0165885	5.29078e-06	-0.00171186	0.00188548	0.36
	genus Prevotella9	rs2104588	C	T	0.8807	-0.105558	0.023773	8.1298e-06	0.00043462	0.00256687	0.87
	genus Prevotella9	rs2495052	A	G	0.1789	0.0838978	0.0188523	8.9714e-06	0.00649977	0.00212194	0.00219999
	genus Prevotella9	rs2683313	G	A	0.6918	0.0724576	0.0151603	1.68896e-06	0.00287838	0.00170949	0.0920005
	genus Prevotella9	rs4968431	G	T	0.3638	0.0640113	0.0144162	8.5844e-06	0.00160558	0.00164444	0.33
	genus Prevotella9	rs7237249	C	T	0.1352	-0.0823764	0.0182126	8.93305e-06	-0.00161874	0.00207878	0.44
	genus Prevotella9	rs72815774	T	C	0.0706	-0.176186	0.0393068	8.78294e-06	-0.000216694	0.00297078	0.94
	genus Prevotella9	rs746764	T	C	0.173	-0.0915771	0.0193245	2.04e-06	-0.00214153	0.00209588	0.31
	genus Prevotella9	rs7976209	T	C	0.167	-0.0870786	0.0197951	7.2835e-06	0.00172923	0.00227855	0.450001
	genus Prevotella9	rs9428102	A	G	0.2366	-0.0778845	0.0176068	4.61732e-06	-0.0007857	0.00195056	0.69
	genus Prevotella9	rs9613013	G	A	0.1451	0.0917591	0.0202697	6.10408e-06	0.000929203	0.00235511	0.69
	genus Rikenellaceae RC9 gut group	rs12501673	A	G	0.325	0.116395	0.0262253	6.28985e-06	0.00173936	0.00167305	0.3
	genus Rikenellaceae RC9 gut group	rs17032291	T	C	0.1412	-0.169579	0.0368251	6.60998e-06	0.00333925	0.00231606	0.15
	genus Rikenellaceae RC9 gut group	rs17582787	A	G	0.1292	-0.157739	0.0339924	3.55378e-06	-0.00341357	0.00228149	0.13
	genus Rikenellaceae RC9 gut group	rs2074881	T	C	0.1789	-0.142236	0.032391	9.44778e-06	0.000185587	0.00214102	0.93
	genus Rikenellaceae RC9 gut group	rs2900503	T	G	0.829	0.172329	0.0326671	1.55282e-07	-0.00184489	0.00219126	0.4
	genus Rikenellaceae RC9 gut group	rs2998141	C	T	0.7783	0.136346	0.0293073	4.42374e-06	0.000479657	0.00198929	0.81
	genus Rikenellaceae RC9 gut group	rs4270579	A	G	0.6958	0.118021	0.0271041	5.45645e-06	0.00368424	0.00178707	0.0389996
	genus Rikenellaceae RC9 gut group	rs4717843	G	T	0.3618	-0.119376	0.0260548	4.71726e-06	0.000207344	0.00167572	0.9
	genus Rikenellaceae RC9 gut group	rs7712231	A	G	0.165	0.156284	0.0350462	7.9704e-06	-0.00408846	0.00224582	0.0690001
	genus Rikenellaceae RC9 gut group	rs80309088	G	A	0.1292	0.17405	0.0383423	4.55638e-06	0.00188592	0.00246611	0.44
	genus Rikenellaceae RC9 gut group	rs9887954	G	A	0.4364	-0.114849	0.0249013	4.80806e-06	-0.00242147	0.00162703	0.14
	class Mollicutes	rs10108398	G	A	0.2913	0.0769142	0.0153953	1.09001e-06	0.000792074	0.00179802	0.66
	class Mollicutes	rs11890098	A	G	0.2555	0.074438	0.0153389	9.56577e-07	0.00284752	0.00186951	0.13
	class Mollicutes	rs12566890	T	G	0.0954	-0.101147	0.0230978	3.65098e-06	0.00645195	0.00301167	0.032
	class Mollicutes	rs17214486	C	A	0.4016	0.06099	0.0135623	6.60861e-06	-0.00406347	0.00164775	0.0140001
	class Mollicutes	rs2464826	A	C	0.1262	0.0944239	0.0211806	8.39499e-06	-0.00298826	0.00248903	0.23
	class Mollicutes	rs28537087	G	A	0.164	0.0820873	0.0188312	8.07402e-06	0.0018075	0.00240632	0.450001
	class Mollicutes	rs3768491	G	A	0.7137	0.0681052	0.0149061	4.2335e-06	-0.00170013	0.00177154	0.34
	class Mollicutes	rs4885016	C	T	0.8429	0.0819606	0.0181628	7.26993e-06	0.00294107	0.00223903	0.19
	class Mollicutes	rs6043847	T	C	0.0696	-0.114937	0.0248606	4.55481e-06	-0.00383216	0.00333666	0.25
	class Mollicutes	rs72901605	T	C	0.1859	-0.0841852	0.0178119	3.25792e-06	-0.000984489	0.00203237	0.630001
	class Mollicutes	rs74603314	T	C	0.0457	0.221639	0.0462918	1.5569e-06	-0.00922938	0.00382137	0.016
	class Mollicutes	rs78169027	A	G	0.1083	-0.108283	0.0237289	5.87611e-06	-0.00255417	0.00275527	0.35
	genus Romboutsia	rs10279978	A	G	0.3479	-0.0622202	0.0127675	1.17009e-06	0.000136125	0.00172256	0.94
	genus Romboutsia	rs11221428	T	C	0.1551	-0.0726779	0.0158263	6.48649e-06	-0.000771027	0.00212039	0.719999
	genus Romboutsia	rs16843578	C	T	0.0825	-0.0875276	0.0196779	5.08124e-06	-0.000650608	0.0027694	0.81
	genus Romboutsia	rs28603357	T	C	0.0636	-0.214911	0.0474739	8.52236e-06	-0.00338701	0.00375695	0.37
	genus Romboutsia	rs34302036	G	A	0.5855	-0.0550261	0.0120835	5.87665e-06	0.00229795	0.00161754	0.16
	genus Romboutsia	rs61841503	G	A	0.1372	0.092888	0.0171454	3.99595e-08	-0.00572151	0.00213391	0.00729995
	genus Romboutsia	rs62504452	A	G	0.166	-0.0710048	0.0156654	4.65833e-06	0.00190657	0.0021117	0.37
	genus Romboutsia	rs7109293	A	G	0.0924	0.0919112	0.0205738	6.98361e-06	-0.00074551	0.00302074	0.81
	genus Romboutsia	rs75200530	T	G	0.0467	-0.190644	0.0421065	5.06559e-06	-0.00528859	0.00365991	0.15
	genus Romboutsia	rs75987356	G	A	0.0686	-0.129578	0.0280454	6.70795e-06	-0.00115665	0.00332522	0.73
	genus Romboutsia	rs77702691	A	G	0.1024	-0.094406	0.0208544	7.3697e-06	-0.00178532	0.0026607	0.5
	genus Romboutsia	rs9389266	T	G	0.169	0.0722815	0.0162353	9.38469e-06	-0.00272228	0.00220943	0.22
	genus Romboutsia	rs9567264	C	T	0.3201	0.0580018	0.0127495	5.75692e-06	0.00207305	0.00174676	0.24
	genus Roseburia	rs12740451	T	C	0.1252	0.0697527	0.0153607	7.3426e-06	0.000514574	0.00230725	0.82
	genus Roseburia	rs16910295	T	C	0.0606	-0.0980434	0.020957	2.91112e-06	-0.000214947	0.00311649	0.95
	genus Roseburia	rs2160994	C	T	0.6203	-0.0550687	0.0112481	9.6984e-07	-0.00484936	0.00167175	0.00369999
	genus Roseburia	rs2943022	T	C	0.4602	0.0493786	0.0106763	4.11405e-06	0.00329887	0.00161614	0.0409996
	genus Roseburia	rs302266	T	C	0.1203	-0.0777312	0.0172985	8.12587e-06	-0.00115246	0.00253775	0.649999
	genus Roseburia	rs329182	T	C	0.1571	0.0690327	0.0152884	5.90147e-06	0.00227676	0.0023103	0.32
	genus Roseburia	rs55858165	A	C	0.0775	0.179284	0.0404954	9.98964e-06	-0.00423788	0.00354555	0.23
	genus Roseburia	rs57466170	C	T	0.0865	0.0741405	0.0171601	8.30099e-06	0.00126225	0.00282624	0.66
	genus Roseburia	rs6445851	A	G	0.5994	0.0497336	0.0108158	3.5272e-06	0.00111215	0.00163338	0.5
	genus Roseburia	rs6930661	C	T	0.0755	-0.0961587	0.0204975	2.47942e-06	0.000861086	0.00304418	0.780001
	genus Roseburia	rs75326254	C	T	0.0636	-0.104628	0.0230897	7.50205e-06	0.0119972	0.00328765	0.000259998
	genus Roseburia	rs78753150	A	C	0.0586	0.0968739	0.0214067	9.98321e-06	0.00372525	0.00335926	0.27
	genus Roseburia	rs9300744	C	T	0.2386	-0.0588452	0.0126228	4.75116e-06	-0.00229518	0.00188793	0.22
	genus Ruminiclostridium5	rs10827477	A	G	0.3151	-0.0547387	0.0115163	2.1918e-06	-0.000326265	0.00171543	0.85
	genus Ruminiclostridium5	rs113753996	T	C	0.1372	0.0820689	0.0174463	3.98896e-06	0.000117959	0.00274258	0.97
	genus Ruminiclostridium5	rs1223978	C	T	0.5199	-0.0484169	0.0108254	8.16188e-06	0.00202392	0.00163142	0.21
	genus Ruminiclostridium5	rs1492620	T	C	0.0805	-0.0830505	0.0180073	3.52574e-06	-0.00199879	0.0027717	0.47
	genus Ruminiclostridium5	rs2482038	C	A	0.4384	0.0518991	0.0108777	1.70314e-06	-0.002799	0.00160939	0.0819993
	genus Ruminiclostridium5	rs2791343	T	C	0.34	0.051717	0.0113369	5.53962e-06	-1.99299e-06	0.00170054	1
	genus Ruminiclostridium5	rs2833828	G	A	0.4533	0.0489617	0.0108702	6.81648e-06	0.00138205	0.00162066	0.39
	genus Ruminiclostridium5	rs4955951	A	G	0.0924	-0.0713749	0.0165826	9.9552e-06	-0.000289227	0.00256085	0.91
	genus Ruminiclostridium5	rs6121460	G	A	0.0805	0.0932955	0.0199206	2.64107e-06	0.000517303	0.00310464	0.87
	genus Ruminiclostridium5	rs79968837	A	G	0.0686	-0.0950311	0.0193507	1.14623e-06	-0.000645469	0.0028725	0.82
	genus Ruminiclostridium5	rs8053158	G	A	0.8797	0.0740543	0.0159151	5.89807e-06	0.00220707	0.00243642	0.37
	genus Ruminiclostridium6	rs10829821	T	C	0.0855	-0.097606	0.0216072	3.47144e-06	-0.00135914	0.00265135	0.61
	genus Ruminiclostridium6	rs116969552	A	G	0.0358	-0.166823	0.0376681	9.15946e-06	0.00421938	0.00373297	0.26
	genus Ruminiclostridium6	rs11992182	A	C	0.2883	0.0625299	0.0137876	4.64836e-06	-0.000618	0.00180002	0.73
	genus Ruminiclostridium6	rs1756364	G	T	0.1213	0.0999189	0.0197169	2.53653e-07	-0.00360362	0.00291493	0.22
	genus Ruminiclostridium6	rs2548459	C	T	0.4702	0.0554866	0.0122755	6.40206e-06	-0.00633403	0.00159954	7.49998e-05
	genus Ruminiclostridium6	rs35362464	C	A	0.1511	0.0720077	0.0165387	8.99146e-06	-0.000794213	0.00213189	0.709999
	genus Ruminiclostridium6	rs61060922	T	G	0.0447	0.15913	0.0322283	1.08648e-06	-0.00301559	0.00353973	0.39
	genus Ruminiclostridium6	rs663262	C	T	0.9483	0.13498	0.0310715	3.39414e-06	0.00579934	0.00355142	0.1
	genus Ruminiclostridium6	rs67479537	T	C	0.0795	0.118994	0.026487	9.30208e-06	-0.00176641	0.00303281	0.56
	genus Ruminiclostridium6	rs71414120	T	G	0.0765	0.200894	0.0406434	1.07696e-06	8.3612e-05	0.00340458	0.98
	genus Ruminiclostridium6	rs72991535	T	G	0.0596	0.135604	0.0295174	4.9537e-06	-0.000684346	0.00348216	0.84
	genus Ruminiclostridium6	rs73176030	T	C	0.3181	0.058665	0.013208	7.28887e-06	-0.00230827	0.00170368	0.18
	genus Ruminiclostridium6	rs77193512	A	G	0.167	0.0736533	0.0153163	1.29587e-06	-0.00100614	0.00204594	0.62
	genus Ruminiclostridium6	rs792058	G	A	0.4274	0.0554234	0.0125423	8.57946e-06	0.00211399	0.001633	0.2
	genus Ruminiclostridium6	rs79968172	G	A	0.0557	0.11614	0.0243083	1.66054e-06	-0.00167267	0.00343199	0.630001
	genus Ruminiclostridium6	rs9555756	A	C	0.1243	-0.0804138	0.0176692	7.10133e-06	0.00559052	0.00231547	0.016
	genus Ruminiclostridium9	rs115044523	G	A	0.0915	-0.0980026	0.0202616	2.37203e-06	-0.00119691	0.00285076	0.67
	genus Ruminiclostridium9	rs12040548	G	T	0.3111	0.0570422	0.0122359	3.14869e-06	-0.00221973	0.00180023	0.22
	genus Ruminiclostridium9	rs6082461	C	A	0.7932	-0.0586425	0.0131004	4.86598e-06	0.00110236	0.00195488	0.57
	genus Ruminiclostridium9	rs7137760	C	T	0.4145	0.050797	0.0112182	7.06903e-06	0.00206647	0.00162826	0.2
	genus Ruminiclostridium9	rs74303178	T	C	0.3201	0.0532742	0.0119274	7.91571e-06	0.00200309	0.00175732	0.25
	genus Ruminiclostridium9	rs78191726	T	C	0.0905	0.0944998	0.0210206	7.58281e-06	0.00109892	0.00281001	0.7
	genus Ruminiclostridium9	rs918449	G	A	0.9304	0.0950908	0.0197177	2.55994e-06	0.00669603	0.00309882	0.0309999
	genus Ruminiclostridium9	rs9522712	T	C	0.1451	0.0699728	0.0154939	4.65961e-06	-0.00151889	0.00220275	0.49
	genus Ruminiclostridium9	rs9809789	C	T	0.168	-0.0717454	0.0159673	8.71967e-06	0.000109688	0.0022794	0.96
	genus Ruminococcaceae NK4A214 group	rs11241747	T	C	0.6093	-0.0533858	0.0120035	6.58977e-06	0.000349834	0.00165113	0.83
	genus Ruminococcaceae NK4A214 group	rs11586410	G	A	0.1342	-0.0863422	0.0169937	3.66277e-07	0.00150197	0.00250943	0.55
	genus Ruminococcaceae NK4A214 group	rs12642039	C	T	0.6342	0.0553003	0.0119397	3.43005e-06	0.000254887	0.00167765	0.88
	genus Ruminococcaceae NK4A214 group	rs12731	A	G	0.4513	-0.0527684	0.0115053	4.87237e-06	0.00571014	0.00160749	0.000379997
	genus Ruminococcaceae NK4A214 group	rs13087692	G	T	0.6948	-0.0574623	0.012594	8.69221e-06	0.00191805	0.00172899	0.27
	genus Ruminococcaceae NK4A214 group	rs136761	A	G	0.5706	0.0587521	0.0119155	8.15192e-07	-0.00228433	0.00164439	0.16
	genus Ruminococcaceae NK4A214 group	rs147475196	A	G	0.0775	-0.133769	0.0295196	4.72498e-06	0.000866411	0.00349305	0.8
	genus Ruminococcaceae NK4A214 group	rs35559912	T	C	0.0656	-0.0925071	0.0203674	4.89024e-06	-0.00253791	0.00301951	0.4
	genus Ruminococcaceae NK4A214 group	rs4814689	C	T	0.0666	-0.1083	0.0230708	4.55187e-06	0.00116717	0.00288333	0.69
	genus Ruminococcaceae NK4A214 group	rs5994253	A	G	0.1461	-0.0811302	0.0157621	2.35185e-07	0.00229664	0.00215438	0.29
	genus Ruminococcaceae NK4A214 group	rs62027366	T	C	0.2296	0.0615389	0.0137612	6.58461e-06	0.00335342	0.00192445	0.0810009
	genus Ruminococcaceae NK4A214 group	rs6681678	T	C	0.9503	0.100174	0.024	9.0494e-06	0.000802258	0.00352963	0.82
	genus Ruminococcaceae NK4A214 group	rs7573569	T	C	0.0716	0.107739	0.0233638	3.23139e-06	-0.00315438	0.00339623	0.35
	genus Ruminococcaceae UCG002	rs10916131	C	T	0.1382	-0.069333	0.0146753	2.87495e-06	-0.00377886	0.00219593	0.0850002
	genus Ruminococcaceae UCG002	rs10927423	C	A	0.1829	-0.0713617	0.0147712	8.49513e-07	0.00455958	0.00226245	0.0439997
	genus Ruminococcaceae UCG002	rs10964441	G	A	0.0527	-0.14906	0.034486	7.45109e-06	-0.00117261	0.003577	0.74
	genus Ruminococcaceae UCG002	rs113147300	A	G	0.1322	-0.075842	0.0164562	7.69148e-06	-0.00081272	0.00229314	0.719999
	genus Ruminococcaceae UCG002	rs11607472	A	G	0.1074	-0.0780229	0.0176325	7.18671e-06	-0.00325536	0.00253193	0.2
	genus Ruminococcaceae UCG002	rs116974815	C	A	0.0577	-0.189731	0.0396566	2.02516e-06	0.00448739	0.0034443	0.19
	genus Ruminococcaceae UCG002	rs11750293	G	T	0.2813	-0.0578304	0.0120512	1.76137e-06	0.0003636	0.00179065	0.84
	genus Ruminococcaceae UCG002	rs12463378	A	G	0.4175	-0.0522061	0.0112086	2.95522e-06	-0.000950616	0.00164213	0.56
	genus Ruminococcaceae UCG002	rs15256	C	T	0.0865	0.0732376	0.016834	9.45649e-06	-0.00180855	0.00273655	0.51
	genus Ruminococcaceae UCG002	rs55793120	T	C	0.0507	0.137396	0.027414	4.80673e-07	0.00312389	0.00353651	0.38
	genus Ruminococcaceae UCG002	rs56030423	G	A	0.0885	-0.0982874	0.0216344	6.30391e-06	-0.00284622	0.00290142	0.33
	genus Ruminococcaceae UCG002	rs57079348	T	G	0.1213	-0.0765729	0.0172819	7.21822e-06	0.00297291	0.00254011	0.24
	genus Ruminococcaceae UCG002	rs6542556	G	A	0.6551	-0.050974	0.011406	7.86122e-06	0.000948195	0.00166759	0.57
	genus Ruminococcaceae UCG002	rs6793778	T	C	0.7376	0.0558706	0.0125258	9.81296e-06	0.000322434	0.00187775	0.86
	genus Ruminococcaceae UCG002	rs7120052	A	C	0.1759	0.0624796	0.0135523	1.96897e-06	-0.000682641	0.00210055	0.75
	genus Ruminococcaceae UCG002	rs7155595	C	A	0.3091	0.0569929	0.0116986	1.14932e-06	0.000776528	0.00171071	0.649999
	genus Ruminococcaceae UCG002	rs7249614	G	A	0.6153	0.0492778	0.0110807	9.07382e-06	0.00243058	0.00163422	0.14
	genus Ruminococcaceae UCG002	rs7342369	A	C	0.6769	0.0527803	0.0116023	5.66122e-06	-0.00317199	0.00171096	0.064
	genus Ruminococcaceae UCG002	rs76847269	A	G	0.0567	0.163508	0.0356151	5.1719e-06	0.00283349	0.00344191	0.41
	genus Ruminococcaceae UCG002	rs77564310	A	C	0.1789	-0.0713093	0.0140855	3.28617e-07	-0.00444734	0.00200627	0.0269998
	genus Ruminococcaceae UCG002	rs79016051	C	T	0.0905	-0.0887747	0.0189424	2.33744e-06	0.00311991	0.00275265	0.26
	genus Ruminococcaceae UCG002	rs882348	A	G	0.1064	-0.0799946	0.0178618	5.44854e-06	-0.00188857	0.0027033	0.48
	genus Ruminococcaceae UCG003	rs10490280	C	T	0.2177	-0.0672094	0.0143309	4.15547e-06	0.0015147	0.0018681	0.42
	genus Ruminococcaceae UCG003	rs11243416	T	C	0.1014	-0.0925653	0.0191203	1.66882e-06	-0.00395389	0.00267444	0.14
	genus Ruminococcaceae UCG003	rs11613919	G	T	0.2127	0.0727604	0.0155716	1.6251e-06	0.00276291	0.00216592	0.2
	genus Ruminococcaceae UCG003	rs16959793	A	C	0.2803	-0.062527	0.0131259	2.21707e-06	0.00122672	0.00180372	0.5
	genus Ruminococcaceae UCG003	rs2523124	C	T	0.6024	0.0546625	0.0120823	5.78376e-06	-0.00439568	0.00165905	0.00809991
	genus Ruminococcaceae UCG003	rs3013089	G	A	0.3847	-0.0551473	0.0120346	4.38137e-06	0.000499242	0.00162929	0.760001
	genus Ruminococcaceae UCG003	rs4452755	A	C	0.3052	-0.0634463	0.0134741	3.29337e-06	0.00197953	0.0017911	0.27
	genus Ruminococcaceae UCG003	rs4532474	G	A	0.1491	0.0769231	0.017045	4.82125e-06	-0.00348028	0.00237737	0.14
	genus Ruminococcaceae UCG003	rs646327	G	A	0.4682	0.0586696	0.0118369	7.83177e-07	-0.0063773	0.00159971	6.69993e-05
	genus Ruminococcaceae UCG003	rs6759615	A	G	0.0696	0.102523	0.0200204	7.86231e-07	0.00254791	0.00302352	0.4
	genus Ruminococcaceae UCG003	rs73341549	T	C	0.0507	-0.169857	0.0318768	1.50952e-07	-0.00853966	0.00369841	0.021
	genus Ruminococcaceae UCG003	rs78720113	A	G	0.0696	-0.115348	0.0249601	7.59259e-06	-0.0019624	0.00311998	0.53
	genus Ruminococcaceae UCG004	rs10976229	T	G	0.1412	0.095976	0.0214554	7.04482e-06	0.000152858	0.00234761	0.95
	genus Ruminococcaceae UCG004	rs11961899	G	A	0.2714	-0.0707825	0.0161381	9.18015e-06	0.000463646	0.00176353	0.79
	genus Ruminococcaceae UCG004	rs12125734	G	T	0.0865	0.133972	0.0257416	2.09426e-07	0.00276532	0.00266865	0.3
	genus Ruminococcaceae UCG004	rs2248146	T	C	0.3221	0.0689452	0.0153649	8.19993e-06	-0.00399397	0.00171091	0.02
	genus Ruminococcaceae UCG004	rs3800154	A	C	0.2207	-0.0797959	0.0177639	6.11575e-06	2.8083e-05	0.00204755	0.99
	genus Ruminococcaceae UCG004	rs511258	G	A	0.2634	-0.0757474	0.0162475	4.52054e-06	0.00223584	0.00179053	0.21
	genus Ruminococcaceae UCG004	rs550351	A	C	0.4404	0.078587	0.018003	9.43127e-06	-0.000582331	0.00228904	0.8
	genus Ruminococcaceae UCG004	rs6769553	A	G	0.2843	0.0849743	0.0157451	7.91061e-08	-0.000696333	0.00176008	0.69
	genus Ruminococcaceae UCG004	rs7569771	A	G	0.2167	-0.075914	0.0170308	8.1197e-06	-0.00185491	0.00194181	0.34
	genus Ruminococcaceae UCG004	rs872501	G	A	0.1272	0.116125	0.025946	5.80805e-06	-0.00237798	0.00340184	0.48
	genus Ruminococcaceae UCG004	rs9818949	T	G	0.7813	-0.0859927	0.0188671	5.38828e-06	0.000520015	0.00207676	0.8
	genus Ruminococcaceae UCG005	rs10873449	C	T	0.831	-0.0654843	0.0143973	4.11169e-06	-0.00212439	0.0021525	0.32
	genus Ruminococcaceae UCG005	rs10937802	A	G	0.9026	-0.0755811	0.0168226	8.17354e-06	0.00226572	0.00262873	0.39
	genus Ruminococcaceae UCG005	rs10950694	C	T	0.5765	-0.0577628	0.011412	4.29804e-07	-0.000876559	0.00162476	0.59
	genus Ruminococcaceae UCG005	rs114279581	A	G	0.0477	-0.146604	0.0316034	3.21855e-06	-2.70004e-05	0.00334527	0.99
	genus Ruminococcaceae UCG005	rs12288512	A	G	0.1799	0.066635	0.0144356	3.10277e-06	-0.00617502	0.00197572	0.00179999
	genus Ruminococcaceae UCG005	rs12458218	T	C	0.1769	0.0677322	0.0144525	2.41024e-06	0.00220645	0.00212669	0.3
	genus Ruminococcaceae UCG005	rs2893871	G	A	0.1521	-0.073644	0.015548	3.53843e-06	0.00103486	0.00223354	0.64
	genus Ruminococcaceae UCG005	rs34781347	G	A	0.0596	0.188685	0.0386484	6.04728e-07	-0.00407201	0.00349096	0.24
	genus Ruminococcaceae UCG005	rs55793120	T	C	0.0507	0.121548	0.0279546	7.37038e-06	0.00312389	0.00353651	0.38
	genus Ruminococcaceae UCG005	rs72776570	C	A	0.0825	0.087067	0.0197179	5.3571e-06	0.00193963	0.00275155	0.48
	genus Ruminococcaceae UCG005	rs7449320	C	A	0.2207	0.0599163	0.0130836	4.80773e-06	0.00324488	0.00193115	0.0929994
	genus Ruminococcaceae UCG005	rs7555878	G	A	0.7197	-0.0586677	0.0125277	2.81022e-06	-0.0020836	0.00181638	0.25
	genus Ruminococcaceae UCG005	rs7586445	G	A	0.1262	0.0782349	0.0176458	8.81455e-06	-0.0122435	0.00225363	5.49997e-08
	genus Ruminococcaceae UCG005	rs898577	C	T	0.9453	0.123012	0.0286671	7.46311e-06	0.00334509	0.00329986	0.31
	class Negativicutes	rs1135612	G	A	0.2445	0.0529785	0.0119177	9.26296e-06	-0.000143563	0.0018321	0.94
	class Negativicutes	rs13086907	G	A	0.1998	0.0625312	0.0131735	1.95488e-06	-0.00171281	0.00194089	0.38
	class Negativicutes	rs1643968	T	C	0.2803	-0.0565284	0.0112298	4.14601e-07	-0.00151216	0.00174753	0.39
	class Negativicutes	rs1649999	A	G	0.0974	0.0748989	0.0166458	7.58124e-06	-0.00038497	0.00250606	0.88
	class Negativicutes	rs2834062	A	G	0.3648	0.0489057	0.0108842	8.43918e-06	-0.000656571	0.00172081	0.7
	class Negativicutes	rs4463806	C	T	0.7962	0.0543966	0.0129365	7.80657e-06	0.00241124	0.00189795	0.2
	class Negativicutes	rs4722181	T	G	0.4761	0.0501306	0.0105798	2.00111e-06	-0.00470725	0.00159987	0.00329997
	class Negativicutes	rs60274479	T	C	0.2227	-0.0659623	0.0134137	1.1623e-06	0.00200881	0.0020605	0.33
	class Negativicutes	rs61249479	A	C	0.0875	0.0777075	0.0168628	2.95474e-06	-0.00152887	0.002826	0.59
	class Negativicutes	rs71405394	G	A	0.0517	-0.114178	0.02405	2.16631e-06	0.00321738	0.00319005	0.31
	class Negativicutes	rs73232831	G	A	0.0636	-0.151829	0.0314932	1.87452e-06	-0.00413342	0.00344768	0.23
	class Negativicutes	rs9423647	G	A	0.5149	0.047817	0.0105282	6.06108e-06	-0.0040295	0.00160082	0.012
	genus Ruminococcaceae UCG009	rs113006825	T	C	0.1799	-0.0928893	0.0208035	7.97701e-06	-0.000211047	0.00196933	0.91
	genus Ruminococcaceae UCG009	rs12508214	C	T	0.3509	-0.0774649	0.0168937	4.75488e-06	-0.000272409	0.00168683	0.87
	genus Ruminococcaceae UCG009	rs138460696	A	G	0.1064	0.139274	0.0315794	9.80844e-06	0.000837024	0.00306394	0.780001
	genus Ruminococcaceae UCG009	rs1550196	A	G	0.8827	-0.130842	0.0262478	1.13287e-06	0.00121293	0.00269181	0.649999
	genus Ruminococcaceae UCG009	rs2058609	G	A	0.6859	-0.0816464	0.017472	3.12486e-06	0.00258086	0.00168191	0.12
	genus Ruminococcaceae UCG009	rs2192926	A	G	0.2366	-0.089048	0.0192989	4.87742e-06	-0.00294624	0.00189636	0.12
	genus Ruminococcaceae UCG009	rs4079028	C	T	0.1938	0.0915623	0.019936	3.28246e-06	-0.002811	0.00196655	0.15
	genus Ruminococcaceae UCG009	rs4708333	T	G	0.3022	-0.084033	0.0174757	1.56246e-06	0.00244683	0.00174295	0.16
	genus Ruminococcaceae UCG009	rs6952765	G	A	0.4612	0.0732099	0.0166777	8.13055e-06	-0.00152968	0.00161363	0.34
	genus Ruminococcaceae UCG009	rs758191	T	G	0.0636	0.17702	0.0375113	9.0099e-06	0.00284726	0.00366387	0.44
	genus Ruminococcaceae UCG009	rs78410648	A	G	0.0974	0.120989	0.0277317	9.67208e-06	0.00284003	0.00278089	0.31
	genus Ruminococcaceae UCG009	rs9558661	T	C	0.1869	-0.0897823	0.0200739	7.00842e-06	-4.76543e-05	0.00200954	0.98
	genus Ruminococcaceae UCG010	rs12597105	A	G	0.7227	-0.0670855	0.0144415	4.87304e-06	-0.00174073	0.00178616	0.33
	genus Ruminococcaceae UCG010	rs2820282	C	A	0.5477	0.0592304	0.0125917	2.85384e-06	-0.000194877	0.00161344	0.9
	genus Ruminococcaceae UCG010	rs682403	A	G	0.4761	-0.0588161	0.0124671	2.36537e-06	0.000501628	0.00159769	0.75
	genus Ruminococcaceae UCG010	rs6958419	C	T	0.4891	-0.0585718	0.0124994	2.84165e-06	-0.000597137	0.00159836	0.709999
	genus Ruminococcaceae UCG010	rs73218807	G	A	0.0577	-0.166211	0.0367938	6.43028e-06	-0.00234152	0.00368251	0.52
	genus Ruminococcaceae UCG010	rs7441445	T	C	0.5646	0.05695	0.0126502	6.8019e-06	-0.000331256	0.00162974	0.84
	genus Ruminococcaceae UCG011	rs10274562	C	T	0.3519	0.110917	0.0244556	6.49606e-06	-0.00224848	0.0016735	0.18
	genus Ruminococcaceae UCG011	rs12636310	G	A	0.2177	0.132725	0.0282037	2.81235e-06	0.00653508	0.00194737	0.000790005
	genus Ruminococcaceae UCG011	rs12724320	C	T	0.2753	-0.120881	0.0249229	1.51985e-06	0.00504089	0.0017222	0.00340001
	genus Ruminococcaceae UCG011	rs1416041	A	C	0.1342	-0.182339	0.0339898	7.04417e-08	-0.00318546	0.00237051	0.18
	genus Ruminococcaceae UCG011	rs2729556	T	C	0.501	0.109097	0.0233699	3.18676e-06	0.00175327	0.00159984	0.27
	genus Ruminococcaceae UCG011	rs4490371	T	C	0.331	-0.111816	0.0248963	7.74622e-06	-0.00112156	0.00168426	0.51
	genus Ruminococcaceae UCG011	rs79113084	C	T	0.1551	-0.152166	0.0317519	2.06125e-06	0.000239094	0.00212791	0.91
	genus Ruminococcaceae UCG011	rs9729514	G	A	0.8976	-0.184934	0.0394616	2.36772e-06	0.00817477	0.00274904	0.00290001
	genus Ruminococcaceae UCG013	rs11581881	C	T	0.1809	0.0661211	0.0144736	4.72585e-06	-0.000372535	0.00212296	0.86
	genus Ruminococcaceae UCG013	rs12189346	G	A	0.163	0.0684961	0.014558	1.67954e-06	0.000890036	0.00224199	0.69
	genus Ruminococcaceae UCG013	rs12336782	T	C	0.0815	-0.0856047	0.0189311	8.603e-06	-0.00245978	0.00273343	0.37
	genus Ruminococcaceae UCG013	rs12485353	G	A	0.1789	-0.0607903	0.0130847	4.19382e-06	0.000606773	0.00196885	0.760001
	genus Ruminococcaceae UCG013	rs12781711	C	T	0.3131	-0.0656129	0.0117477	2.553e-08	0.000370587	0.0016803	0.83
	genus Ruminococcaceae UCG013	rs16918863	A	C	0.0606	0.111491	0.0240157	4.15499e-06	-0.000787878	0.00330916	0.81
	genus Ruminococcaceae UCG013	rs2730183	G	A	0.4642	-0.0488692	0.0109907	8.43782e-06	-0.00295692	0.00160013	0.0649995
	genus Ruminococcaceae UCG013	rs4385846	T	G	0.7932	-0.0598404	0.0131807	6.46205e-06	0.00242318	0.00189161	0.2
	genus Ruminococcaceae UCG013	rs75088940	T	C	0.0934	-0.0942968	0.0200712	2.55399e-06	0.00367796	0.00284239	0.2
	genus Ruminococcaceae UCG013	rs76973485	G	T	0.0368	0.194976	0.0418213	3.34981e-06	-0.00378508	0.00348197	0.28
	genus Ruminococcaceae UCG013	rs7784330	A	G	0.6113	0.0498329	0.0112066	8.16263e-06	-0.000285444	0.00163678	0.86
	genus Ruminococcaceae UCG013	rs9313055	T	C	0.0686	0.105087	0.023446	9.54707e-06	-0.000966098	0.00347065	0.780001
	genus Ruminococcaceae UCG014	rs10495392	T	C	0.8807	0.082486	0.0187194	9.96323e-06	-0.00159705	0.00250266	0.52
	genus Ruminococcaceae UCG014	rs10791168	G	A	0.8161	0.0664624	0.0150069	9.7618e-06	0.00118755	0.00215376	0.58
	genus Ruminococcaceae UCG014	rs10941294	C	T	0.0686	-0.122057	0.0260017	2.39701e-06	-1.92607e-06	0.0031437	1
	genus Ruminococcaceae UCG014	rs115777838	T	C	0.0537	-0.18835	0.0386643	4.62328e-07	-0.000979045	0.00372708	0.79
	genus Ruminococcaceae UCG014	rs12638134	T	G	0.3897	0.0582548	0.0119657	1.21143e-06	0.00205076	0.00162994	0.21
	genus Ruminococcaceae UCG014	rs34402072	C	T	0.1918	-0.0688023	0.0156083	9.80438e-06	0.00263213	0.00205954	0.2
	genus Ruminococcaceae UCG014	rs56105232	G	A	0.0726	0.139276	0.0299132	2.9128e-06	0.0025964	0.00338934	0.44
	genus Ruminococcaceae UCG014	rs72809222	T	C	0.2515	0.0671775	0.0139838	2.4119e-06	-0.00157237	0.00181898	0.39
	genus Ruminococcaceae UCG014	rs73186226	G	A	0.0875	-0.0993852	0.0216819	6.71754e-06	0.000615777	0.00292701	0.83
	genus Ruminococcaceae UCG014	rs853612	A	G	0.4026	-0.0528257	0.0119367	9.75461e-06	0.00174595	0.00162874	0.28
	genus Ruminococcaceae UCG014	rs995642	C	T	0.326	0.060048	0.0126417	1.90222e-06	-0.000463626	0.00173604	0.79
	genus Ruminococcus1	rs10167839	A	G	0.3439	0.0519509	0.0116306	8.09245e-06	0.000658472	0.00169039	0.7
	genus Ruminococcus1	rs11783695	G	T	0.1511	-0.0734114	0.0161398	4.72683e-06	0.00095554	0.00234273	0.68
	genus Ruminococcus1	rs17781867	C	T	0.0924	0.0999271	0.0211728	1.96336e-06	0.000116112	0.00286159	0.97
	genus Ruminococcus1	rs3819978	C	T	0.0586	-0.11504	0.0260137	8.74138e-06	0.00745333	0.00352747	0.0350002
	genus Ruminococcus1	rs6105066	T	C	0.2495	-0.0607052	0.013425	5.05918e-06	-0.00417609	0.00191991	0.0299999
	genus Ruminococcus1	rs6493760	T	C	0.6034	-0.0535262	0.0115885	3.38361e-06	-0.00186883	0.00164927	0.26
	genus Ruminococcus1	rs7117576	A	G	0.0885	0.0829505	0.0170891	6.47978e-07	0.00480749	0.00245773	0.05
	genus Ruminococcus1	rs7583465	C	T	0.3767	0.0527654	0.0112619	2.55611e-06	0.000183531	0.00162824	0.91
	genus Ruminococcus1	rs78572139	G	A	0.0706	0.125038	0.0279411	5.23106e-06	-0.0046062	0.00337141	0.17
	genus Ruminococcus1	rs78613526	G	A	0.0427	0.167497	0.0367639	5.11423e-06	-0.00189894	0.00348628	0.59
	genus Ruminococcus2	rs12406309	A	C	0.1909	-0.063193	0.0142275	9.78949e-06	0.000505391	0.00200549	0.8
	genus Ruminococcus2	rs12986628	T	C	0.7873	-0.0665937	0.0140168	2.142e-06	0.000890214	0.00190598	0.64
	genus Ruminococcus2	rs1819812	G	T	0.1163	0.0842356	0.0184893	5.28433e-06	0.000205805	0.00252735	0.94
	genus Ruminococcus2	rs2368224	T	G	0.0477	0.199648	0.0438453	3.62928e-06	0.00279916	0.00456097	0.54
	genus Ruminococcus2	rs2846589	T	G	0.5457	-0.0522093	0.0116382	7.58892e-06	-0.000482333	0.0016177	0.77
	genus Ruminococcus2	rs2997412	G	A	0.7197	0.0568439	0.0122325	4.22114e-06	-0.00455684	0.00169905	0.00729995
	genus Ruminococcus2	rs4400279	A	G	0.3638	0.0546114	0.0120077	5.79923e-06	-0.00373365	0.00166166	0.025
	genus Ruminococcus2	rs4799823	C	T	0.1392	0.0837001	0.0182263	5.40132e-06	0.00180861	0.00260307	0.49
	genus Ruminococcus2	rs55707116	C	A	0.1024	0.0865522	0.0189141	8.0059e-06	0.00648099	0.00266559	0.015
	genus Ruminococcus2	rs58681734	A	G	0.1511	0.0723875	0.0160787	4.18177e-06	0.00517703	0.00229903	0.0239999
	genus Ruminococcus2	rs61791565	T	C	0.3688	-0.0523503	0.0117119	6.78938e-06	-0.00312053	0.00162721	0.0549997
	genus Ruminococcus2	rs75140805	T	G	0.1581	0.0836825	0.0176445	3.95294e-06	0.000541192	0.00242984	0.82
	genus Ruminococcus2	rs7635831	G	A	0.2932	0.0618344	0.0129031	1.98052e-06	-0.000283031	0.00181369	0.88
	genus Ruminococcus2	rs7693984	G	A	0.0825	-0.102822	0.0235087	9.42128e-06	-0.00175544	0.00329002	0.59
	genus Ruminococcus2	rs78120384	A	G	0.0726	-0.192815	0.0392045	3.31184e-07	0.0023464	0.00373006	0.53
	genus Ruminococcus gauvreauii group	rs10931481	A	G	0.6889	-0.0610096	0.0130484	3.38213e-06	0.00183038	0.00172429	0.29
	genus Ruminococcus gauvreauii group	rs12079579	A	G	0.0726	0.0955324	0.0213436	5.03721e-06	-0.00290118	0.00282661	0.3
	genus Ruminococcus gauvreauii group	rs12539819	C	T	0.0954	0.110654	0.0240684	4.49376e-06	-0.00468085	0.00290654	0.11
	genus Ruminococcus gauvreauii group	rs1391597	C	T	0.3807	0.0590284	0.0124874	1.85964e-06	-0.00125362	0.00164201	0.450001
	genus Ruminococcus gauvreauii group	rs2047242	A	G	0.2972	-0.067603	0.0133738	2.46371e-07	-0.00126424	0.00170718	0.46
	genus Ruminococcus gauvreauii group	rs2105937	G	A	0.666	-0.0580215	0.0127806	5.10352e-06	0.000235181	0.00166689	0.89
	genus Ruminococcus gauvreauii group	rs2166943	C	A	0.5616	-0.0566974	0.0123497	5.27716e-06	0.00263106	0.0016205	0.1
	genus Ruminococcus gauvreauii group	rs289410	A	G	0.7316	0.0654926	0.0139101	2.27463e-06	0.00289803	0.00184036	0.12
	genus Ruminococcus gauvreauii group	rs431418	G	A	0.8807	0.094737	0.0210157	5.53669e-06	-0.00389122	0.00266839	0.14
	genus Ruminococcus gauvreauii group	rs71386687	T	G	0.0596	0.121037	0.02386	2.90764e-07	-0.00140588	0.00309765	0.649999
	genus Ruminococcus gauvreauii group	rs73802842	C	A	0.1431	0.0736808	0.0169665	7.48032e-06	0.00194519	0.00221088	0.38
	genus Ruminococcus gauvreauii group	rs9870933	G	A	0.5915	-0.0621643	0.0126072	8.49122e-07	-0.000822142	0.00165835	0.62
	genus Ruminococcus gnavus group	rs11597105	A	G	0.1123	0.114673	0.0250653	6.94864e-06	0.00485361	0.00232006	0.0359998
	genus Ruminococcus gnavus group	rs11864644	T	C	0.0706	-0.139804	0.0318253	5.00876e-06	-0.00461275	0.00282723	0.1
	genus Ruminococcus gnavus group	rs12136548	C	T	0.2913	0.0901946	0.0196476	3.09628e-06	-0.00357765	0.00172213	0.0379997
	genus Ruminococcus gnavus group	rs12989336	G	A	0.3052	-0.0846861	0.0187936	7.11803e-06	0.0037472	0.00169846	0.0269998
	genus Ruminococcus gnavus group	rs13163520	G	A	0.1809	-0.127377	0.0233883	5.61009e-08	0.00261869	0.00212117	0.22
	genus Ruminococcus gnavus group	rs2909242	A	C	0.6143	0.0909965	0.018351	7.40952e-07	0.00065171	0.00167933	0.7
	genus Ruminococcus gnavus group	rs3124783	G	A	0.8797	0.11599	0.0249099	2.6652e-06	-0.000521454	0.00229579	0.82
	genus Ruminococcus gnavus group	rs4388134	T	C	0.7545	0.0904997	0.0203544	9.11633e-06	-0.00190052	0.00190795	0.32
	genus Ruminococcus gnavus group	rs62167033	T	C	0.0706	0.185289	0.0396295	3.49526e-06	-0.00202488	0.00315668	0.52
	genus Ruminococcus gnavus group	rs78399089	T	C	0.0825	0.144445	0.0326618	6.62995e-06	-0.00233537	0.00291856	0.42
	genus Ruminococcus gnavus group	rs934940	A	C	0.1849	-0.105045	0.0229588	2.73703e-06	-0.00100925	0.00212395	0.630001
	genus Ruminococcus gnavus group	rs9872758	T	C	0.4771	0.0849233	0.0176643	1.66027e-06	-4.33678e-05	0.00159368	0.98
	genus Ruminococcus torques group	rs10904297	A	G	0.0298	-0.167804	0.0389812	2.68714e-06	-0.00303273	0.00438499	0.49
	genus Ruminococcus torques group	rs10967781	C	A	0.3181	0.0507994	0.0113322	8.36874e-06	0.000488969	0.00168436	0.77
	genus Ruminococcus torques group	rs12434631	A	G	0.1402	0.074697	0.0153401	2.77249e-06	-0.00145633	0.00227253	0.52
	genus Ruminococcus torques group	rs1475330	C	T	0.6988	-0.0523492	0.01182	8.1343e-06	-0.00110813	0.00177483	0.53
	genus Ruminococcus torques group	rs35866622	T	C	0.4404	-0.0612024	0.0109421	2.21335e-08	-0.00566362	0.00160232	0.000409996
	genus Ruminococcus torques group	rs4073731	T	C	0.1759	0.0651948	0.0142221	4.05247e-06	0.00330171	0.00223733	0.14
	genus Ruminococcus torques group	rs77034621	T	G	0.0527	-0.151553	0.0335878	6.06876e-06	-0.0146085	0.00349572	2.90001e-05
	genus Ruminococcus torques group	rs8080469	G	A	0.5189	0.0490727	0.0107036	3.49526e-06	0.00170985	0.00160206	0.29
	genus Ruminococcus torques group	rs8141465	G	A	0.4573	-0.0480778	0.0107442	9.64828e-06	0.00154068	0.00160032	0.34
	class Verrucomicrobiae	rs111862613	T	C	0.166	0.090699	0.0196746	3.73844e-06	0.00130903	0.00215894	0.54
	class Verrucomicrobiae	rs117107102	A	G	0.0447	0.204683	0.0431572	2.91823e-06	-0.00250066	0.00403196	0.54
	class Verrucomicrobiae	rs11729256	T	C	0.2386	0.0749798	0.0150177	6.73085e-07	-0.00168655	0.00182686	0.36
	class Verrucomicrobiae	rs12908520	G	A	0.4563	0.0618926	0.0130946	2.17165e-06	-0.00141554	0.00161419	0.38
	class Verrucomicrobiae	rs2602429	T	C	0.7783	-0.0746844	0.0156194	2.58297e-06	-0.00113899	0.00194856	0.56
	class Verrucomicrobiae	rs4242783	A	G	0.7127	-0.0689292	0.0147693	2.63615e-06	0.00226406	0.00182177	0.21
	class Verrucomicrobiae	rs4936098	G	A	0.66	-0.0648843	0.0135928	1.1222e-06	-0.000897075	0.00165979	0.59
	class Verrucomicrobiae	rs61779207	G	A	0.1779	-0.0758309	0.0167762	6.7228e-06	-0.000663477	0.00207748	0.75
	class Verrucomicrobiae	rs74542928	T	C	0.0785	0.112164	0.0236422	1.63222e-06	0.00233806	0.00267431	0.38
	class Verrucomicrobiae	rs9349825	A	G	0.2793	-0.0704036	0.0147128	2.53688e-06	-0.00626378	0.00181722	0.000569994
	class Verrucomicrobiae	rs941682	G	A	0.3111	-0.0631436	0.0143767	9.60993e-06	-0.00260816	0.00179212	0.15
	genus Sellimonas	rs113379006	T	C	0.168	-0.162759	0.0357025	7.20775e-06	0.00228378	0.0022718	0.31
	genus Sellimonas	rs13417181	T	C	0.2157	0.166509	0.0337521	7.61746e-07	-0.0054415	0.0023147	0.0189998
	genus Sellimonas	rs2016057	C	A	0.6093	0.125878	0.0256153	1.02698e-06	0.00303523	0.00164051	0.064
	genus Sellimonas	rs2187447	A	C	0.0606	0.243457	0.0527695	3.97805e-06	-0.00188384	0.00318309	0.55
	genus Sellimonas	rs2371572	A	C	0.5487	0.127349	0.0250862	4.46355e-07	-0.000867048	0.00160487	0.59
	genus Sellimonas	rs41816	A	G	0.2515	0.132201	0.0291087	8.39363e-06	0.00303011	0.00184854	0.1
	genus Sellimonas	rs4600608	G	A	0.7614	0.137152	0.0301702	4.94846e-06	0.00156531	0.00191213	0.41
	genus Sellimonas	rs553697	C	T	0.838	0.153767	0.0339099	6.12774e-06	-0.00204571	0.00214849	0.34
	genus Sellimonas	rs56203279	T	C	0.33	-0.124045	0.0269115	3.71997e-06	0.000296267	0.001714	0.86
	genus Senegalimassilia	rs10036909	C	T	0.0696	0.185519	0.0400881	8.05434e-06	0.0027591	0.00316572	0.38
	genus Senegalimassilia	rs11787826	C	A	0.4284	0.081327	0.0171154	2.63463e-06	0.000290684	0.00160122	0.86
	genus Senegalimassilia	rs1990708	A	C	0.1262	-0.109619	0.0247785	8.90574e-06	0.00673232	0.00232369	0.00379997
	genus Senegalimassilia	rs2017373	C	T	0.3738	0.0782258	0.0176841	9.50298e-06	-0.000388475	0.00165429	0.81
	genus Senegalimassilia	rs7225245	A	G	0.5417	-0.079173	0.0170421	4.18013e-06	-0.000689559	0.00167289	0.68
	genus Slackia	rs10409783	G	A	0.7167	-0.0950828	0.0211239	7.69591e-06	0.00126767	0.00188797	0.5
	genus Slackia	rs12440440	A	G	0.3091	0.0901934	0.0190582	2.62869e-06	0.00203212	0.0017016	0.23
	genus Slackia	rs16894137	C	T	0.1431	-0.122792	0.0263047	2.71181e-06	-0.000367604	0.00232683	0.87
	genus Slackia	rs35156985	T	C	0.0636	-0.155709	0.0348085	8.05954e-06	-0.00262292	0.00337547	0.44
	genus Slackia	rs4492265	G	A	0.6899	0.0905757	0.0191658	2.40924e-06	-0.00298093	0.00168612	0.0769999
	genus Slackia	rs8901	C	T	0.3708	0.0934594	0.0186813	6.07002e-07	1.73257e-05	0.00164343	0.99
	genus Streptococcus	rs10028567	C	T	0.0815	-0.0921167	0.0191881	7.30348e-06	-0.00307139	0.00276597	0.27
	genus Streptococcus	rs10448310	A	G	0.4304	-0.0517935	0.0111324	3.30704e-06	0.00198041	0.0016089	0.22
	genus Streptococcus	rs11110281	T	C	0.0676	-0.137519	0.0227398	2.58315e-09	-0.00141875	0.00328586	0.67
	genus Streptococcus	rs11720390	G	A	0.0746	0.107024	0.0228121	3.59484e-06	0.00369651	0.00299118	0.22
	genus Streptococcus	rs11764382	A	G	0.1909	-0.0695345	0.0143671	1.28632e-06	-2.74003e-05	0.00207063	0.99
	genus Streptococcus	rs17708276	A	G	0.1282	-0.0793955	0.0170628	3.04096e-06	-0.000502241	0.00233774	0.83
	genus Streptococcus	rs1918540	A	G	0.7475	-0.059639	0.0128148	2.44068e-06	-0.00218493	0.001851	0.24
	genus Streptococcus	rs2370083	G	T	0.0885	-0.0816836	0.0185851	9.75237e-06	0.00243294	0.00262603	0.35
	genus Streptococcus	rs4968759	A	G	0.4264	-0.0515109	0.0112068	3.7812e-06	0.0045718	0.00161235	0.00460002
	genus Streptococcus	rs57646748	G	A	0.0676	-0.0907696	0.0200344	5.47545e-06	0.00197991	0.00311508	0.53
	genus Streptococcus	rs6806351	T	C	0.2087	-0.0633829	0.0136647	4.93867e-06	-0.00304043	0.00189774	0.11
	genus Streptococcus	rs71481756	T	G	0.0994	0.0931048	0.0207949	6.51478e-06	0.000743742	0.00278252	0.79
	genus Streptococcus	rs72739637	A	G	0.1064	0.0959942	0.0193213	1.03307e-06	-0.00249554	0.00253452	0.32
	genus Streptococcus	rs7916711	A	G	0.0646	0.102891	0.0217362	2.717e-06	-0.00440075	0.00342765	0.2
	genus Streptococcus	rs9903102	C	A	0.164	-0.0709483	0.0155275	4.17994e-06	-0.00198457	0.00229012	0.39
	genus Subdoligranulum	rs10065321	T	C	0.3678	-0.0512828	0.0108105	2.10155e-06	0.00192146	0.00162614	0.24
	genus Subdoligranulum	rs10497836	T	C	0.7197	0.0524065	0.0118697	8.37954e-06	-0.00219415	0.00179784	0.22
	genus Subdoligranulum	rs12590825	C	A	0.3688	-0.0525287	0.0109942	2.07888e-06	6.38831e-05	0.00164999	0.97
	genus Subdoligranulum	rs1667315	G	A	0.4374	0.0485017	0.0107452	6.7214e-06	0.00307559	0.00161496	0.0569994
	genus Subdoligranulum	rs2114677	C	T	0.0557	-0.104176	0.0230829	2.71725e-06	-0.00727041	0.00347041	0.0359998
	genus Subdoligranulum	rs2171249	C	T	0.0736	0.106744	0.0233213	4.50557e-06	-0.00323298	0.00309647	0.3
	genus Subdoligranulum	rs3761728	G	T	0.7575	0.0543458	0.0118866	3.8675e-06	0.00321993	0.00174049	0.064
	genus Subdoligranulum	rs4347804	G	A	0.9583	-0.166063	0.0357483	2.18404e-06	0.000749147	0.00396079	0.85
	genus Subdoligranulum	rs6555306	C	T	0.8777	0.0740777	0.0155463	2.80666e-06	0.0017652	0.00243544	0.47
	genus Subdoligranulum	rs75158211	T	C	0.1113	-0.072343	0.015933	7.5216e-06	0.00163922	0.00241274	0.5
	genus Subdoligranulum	rs76528319	G	T	0.0398	-0.143279	0.0310662	7.41396e-06	0.000444034	0.00388918	0.91
	genus Sutterella	rs1145877	G	A	0.841	0.073548	0.0162413	7.19946e-06	0.00542205	0.00224675	0.016
	genus Sutterella	rs11591622	T	G	0.2157	-0.0688382	0.0151375	6.4986e-06	0.00152219	0.00185848	0.41
	genus Sutterella	rs13173038	A	G	0.2207	-0.0718076	0.0151627	2.72986e-06	-0.00058537	0.00197575	0.77
	genus Sutterella	rs143438747	T	C	0.0547	-0.145793	0.0306867	3.2802e-06	0.00677018	0.00337888	0.0449997
	genus Sutterella	rs2050185	A	G	0.6223	-0.0575138	0.0128766	7.96948e-06	0.00885556	0.0016591	9.40005e-08
	genus Sutterella	rs2321387	G	A	0.5298	-0.0592876	0.0124509	1.86518e-06	0.000515461	0.00161495	0.75
	genus Sutterella	rs2613606	T	C	0.6064	0.0556794	0.0124117	7.20228e-06	-0.00175315	0.00161234	0.28
	genus Sutterella	rs607327	T	C	0.6233	-0.0578334	0.0129053	6.63056e-06	-0.00167097	0.00165327	0.31
	genus Sutterella	rs62501473	G	A	0.2286	0.0694233	0.0149416	5.51849e-06	0.00282808	0.00186172	0.13
	genus Sutterella	rs7499539	A	G	0.3231	0.0617478	0.0130998	2.35771e-06	-0.00350404	0.00173496	0.0430002
	genus Sutterella	rs7638039	T	C	0.2326	0.0645624	0.0143887	8.66403e-06	2.43077e-05	0.00185879	0.99
	genus Sutterella	rs9350083	T	G	0.2992	-0.0593069	0.0133929	8.22773e-06	-0.00177543	0.00173296	0.31
	genus Terrisporobacter	rs1883097	C	T	0.0557	0.226399	0.0454642	4.15786e-07	-0.0041949	0.00341599	0.22
	genus Terrisporobacter	rs2569953	C	A	0.5805	0.0775591	0.0174641	8.95014e-06	0.000534268	0.00160654	0.74
	genus Terrisporobacter	rs2872237	A	C	0.5656	0.0814505	0.0175943	3.97137e-06	-0.00295466	0.0016341	0.0710003
	genus Terrisporobacter	rs58405430	G	T	0.1153	0.134617	0.0301177	7.93707e-06	0.0047243	0.00259818	0.0690001
	genus Terrisporobacter	rs7184125	T	C	0.2326	0.091256	0.0205493	8.48106e-06	0.00262241	0.00192871	0.17
	genus Turicibacter	rs11054680	T	C	0.0964	-0.104751	0.0226997	2.30978e-06	-0.000496534	0.00246228	0.84
	genus Turicibacter	rs11666533	C	T	0.0795	-0.111689	0.0248436	7.37106e-06	0.00216838	0.0025154	0.39
	genus Turicibacter	rs12603364	T	C	0.1074	0.110861	0.0225598	8.66603e-07	-0.000940128	0.00246998	0.7
	genus Turicibacter	rs149744580	A	G	0.0527	0.169883	0.0315478	7.00971e-08	-0.00343179	0.00341983	0.32
	genus Turicibacter	rs2834977	T	C	0.173	-0.0959995	0.0208261	3.95585e-06	0.00250748	0.00222751	0.26
	genus Turicibacter	rs2952020	A	G	0.7773	0.0759019	0.0165764	5.63313e-06	-0.00390273	0.00179379	0.0299999
	genus Turicibacter	rs3734633	G	A	0.0974	-0.120957	0.02683	5.31912e-06	-0.00608262	0.0028889	0.0350002
	genus Turicibacter	rs4869133	G	A	0.0885	0.131186	0.027197	2.5537e-06	-0.00649558	0.00292449	0.0259998
	genus Turicibacter	rs55756211	T	C	0.1163	-0.115115	0.0240708	2.8053e-06	0.00127406	0.00261238	0.630001
	genus Turicibacter	rs7199484	G	A	0.332	-0.0731428	0.0160172	5.7666e-06	0.000378761	0.00173394	0.83
	genus Tyzzerella3	rs10898797	C	T	0.1571	0.12238	0.0274683	8.85442e-06	-0.00266571	0.0022073	0.23
	genus Tyzzerella3	rs112102233	A	G	0.0666	-0.216348	0.0477575	6.17675e-06	-0.00801056	0.00390574	0.04
	genus Tyzzerella3	rs1232220	T	G	0.8738	0.143869	0.031828	7.90788e-06	0.00187675	0.00241898	0.44
	genus Tyzzerella3	rs17706273	T	C	0.1521	-0.140368	0.0274708	5.87814e-07	-0.0016836	0.00231145	0.47
	genus Tyzzerella3	rs191093	G	A	0.0795	0.159008	0.0353306	6.76394e-06	-0.00158291	0.00289948	0.59
	genus Tyzzerella3	rs4904512	T	C	0.1988	-0.117151	0.0250306	3.09272e-06	-0.00345274	0.0020774	0.0969996
	genus Tyzzerella3	rs55799124	A	G	0.2068	-0.11435	0.0238604	1.33549e-06	0.000166993	0.00190871	0.93
	genus Tyzzerella3	rs67476743	T	G	0.2853	0.132164	0.022208	3.7405e-09	0.000534083	0.00175764	0.760001
	genus Tyzzerella3	rs6920448	C	T	0.1153	-0.141081	0.0305446	4.15375e-06	0.000218444	0.00246107	0.93
	genus Tyzzerella3	rs7019909	T	C	0.1014	0.144156	0.0301626	1.76121e-06	0.00222293	0.00261397	0.4
	genus Tyzzerella3	rs7333521	T	C	0.0427	-0.207191	0.0453121	4.87607e-06	0.00106272	0.00350739	0.760001
	genus Tyzzerella3	rs75091807	G	T	0.0905	-0.184966	0.0383029	1.70675e-06	-0.00234232	0.00286642	0.41
	genus Tyzzerella3	rs7561370	C	T	0.8777	-0.131341	0.0286292	1.51604e-06	-0.00281901	0.00238099	0.24
	unknown genus	rs10517600	G	T	0.4642	-0.0626993	0.0139364	6.82763e-06	-0.00140764	0.00160003	0.38
	unknown genus	rs10904722	C	T	0.2813	-0.0672314	0.0147123	5.04836e-06	0.00272909	0.00171769	0.11
	unknown genus	rs118104867	C	T	0.0487	0.214464	0.0455098	3.43598e-06	0.00617242	0.00366678	0.0920005
	unknown genus	rs13409132	A	G	0.0447	-0.165419	0.0352154	4.3723e-06	-0.0027915	0.00354791	0.43
	unknown genus	rs17121075	G	A	0.168	0.0769254	0.0172234	7.91425e-06	-0.00375938	0.00207078	0.0690001
	unknown genus	rs2191834	T	G	0.7604	-0.0746375	0.0159136	2.50196e-06	0.00143303	0.00183173	0.43
	unknown genus	rs28691777	C	T	0.0716	0.137134	0.0266996	6.95697e-07	-0.0121159	0.00322478	0.00017
	unknown genus	rs34088226	A	G	0.0706	-0.117807	0.026924	7.66214e-06	0.00320198	0.00318009	0.31
	unknown genus	rs55682560	C	T	0.0696	-0.131519	0.0261319	4.97038e-07	0.00303673	0.00299017	0.31
	unknown genus	rs6588624	A	G	0.5288	0.0662317	0.0138147	1.79287e-06	-0.00144871	0.00160636	0.37
	unknown genus	rs66714985	A	C	0.0845	0.116908	0.0252447	4.85333e-06	0.000286359	0.00310733	0.93
	unknown genus	rs7226487	A	G	0.4761	-0.0643682	0.0138701	3.58286e-06	0.00114167	0.00161101	0.48
	unknown genus	rs7538034	T	G	0.2078	-0.078598	0.0165982	2.36706e-06	-0.00279323	0.0019328	0.15
	unknown genus	rs7725895	A	G	0.0895	-0.116224	0.0240367	3.94357e-06	-0.00650331	0.00323504	0.0439997
	unknown genus	rs989682	A	G	0.2823	0.070194	0.0155364	6.84715e-06	0.00581193	0.0017455	0.000870001
	family Acidaminococcaceae	rs262812	T	C	0.2664	-0.065675	0.0142257	3.24908e-06	0.0018647	0.00181883	0.31
	family Acidaminococcaceae	rs2933324	G	A	0.7465	0.0662557	0.0140257	2.23676e-06	0.0030131	0.00178238	0.0909997
	family Acidaminococcaceae	rs45497800	T	C	0.0825	-0.117863	0.0257351	5.86422e-06	0.00335369	0.00291722	0.25
	family Acidaminococcaceae	rs6589457	G	A	0.9453	-0.165911	0.0349516	2.3151e-06	0.00410631	0.00358381	0.25
	family Acidaminococcaceae	rs6923842	T	C	0.169	-0.0796106	0.0169192	2.21304e-06	-0.0013363	0.00204829	0.51
	family Acidaminococcaceae	rs74540770	G	A	0.0646	-0.108969	0.0243533	7.0881e-06	-0.000357156	0.00286552	0.9
	family Acidaminococcaceae	rs78702810	T	C	0.0467	-0.143755	0.0323244	9.16474e-06	0.000346122	0.00395694	0.93
	unknown genus	rs11150282	T	C	0.3211	0.098235	0.0197127	7.36055e-07	0.00207468	0.00172409	0.23
	unknown genus	rs113884518	T	C	0.0487	-0.20591	0.0455376	7.7398e-06	0.000520608	0.00344433	0.88
	unknown genus	rs28678345	T	C	0.0467	0.213083	0.0471377	8.05954e-06	-0.00454196	0.00370036	0.22
	unknown genus	rs367480	A	G	0.5726	0.0841649	0.0185948	7.52419e-06	-0.00148653	0.00162102	0.36
	unknown genus	rs4129395	G	A	0.4264	0.0904264	0.0185253	1.21742e-06	-0.000283769	0.00160872	0.86
	unknown genus	rs789069	A	C	0.172	-0.10413	0.0234459	6.5001e-06	-0.000955572	0.00213246	0.649999
	unknown genus	rs79790072	T	C	0.0567	0.226103	0.0488017	3.5381e-06	0.00109969	0.00354666	0.760001
	unknown genus	rs8028558	A	G	0.4046	0.08346	0.0188504	9.78228e-06	0.00182086	0.00162969	0.26
	unknown genus	rs9864379	T	C	0.1133	-0.160521	0.0292752	4.65876e-08	0.00297068	0.00258459	0.25
	unknown genus	rs11779863	G	A	0.2068	-0.0772768	0.0172171	6.68852e-06	-0.00104822	0.00195243	0.59
	unknown genus	rs12566890	T	G	0.0954	-0.103134	0.0241775	8.11204e-06	0.00645195	0.00301167	0.032
	unknown genus	rs13100746	C	T	0.4095	0.0638979	0.0142685	7.28853e-06	-0.00263706	0.00164634	0.11
	unknown genus	rs17235252	T	C	0.0944	-0.122002	0.0255463	2.15879e-06	3.02254e-05	0.00274517	0.99
	unknown genus	rs3932485	C	T	0.4284	0.0626209	0.0141623	9.92865e-06	0.00103268	0.00163263	0.53
	unknown genus	rs515984	C	T	0.826	0.0875451	0.0190685	6.61363e-06	-0.00300119	0.00216655	0.17
	unknown genus	rs638542	A	G	0.7137	0.070592	0.0157049	5.17285e-06	-0.00165621	0.00177123	0.35
	unknown genus	rs74603314	T	C	0.0457	0.230767	0.0489701	2.27641e-06	-0.00922938	0.00382137	0.016
	unknown genus	rs76373661	G	A	0.1133	0.0908218	0.0202986	5.15941e-06	-0.00226622	0.00232684	0.33
	unknown genus	rs7706512	A	G	0.496	-0.0657351	0.0138979	2.27206e-06	-0.00141769	0.0015999	0.38
	unknown genus	rs7801843	A	G	0.1292	-0.0869495	0.0194509	9.46891e-06	0.0023125	0.00229563	0.31
	unknown genus	rs7853673	A	G	0.4861	0.0624389	0.0139833	6.73256e-06	-0.00452726	0.00160721	0.00479999
	unknown genus	rs949341	A	G	0.6799	-0.0656602	0.0147216	7.73286e-06	-0.00367386	0.00169203	0.0299999
	unknown genus	rs10872669	G	A	0.8926	0.123071	0.0275665	9.49008e-06	-0.00316113	0.0025139	0.21
	unknown genus	rs12748533	G	T	0.2972	-0.0821108	0.0172701	2.59018e-06	0.00160428	0.00177335	0.37
	unknown genus	rs17043785	T	C	0.0596	-0.176187	0.0347133	5.11835e-07	-0.00130932	0.00361862	0.719999
	unknown genus	rs1850003	A	G	0.3072	0.084048	0.0177806	2.4053e-06	-0.000357254	0.00175681	0.84
	unknown genus	rs61508842	T	C	0.1223	0.122574	0.0272389	7.82781e-06	0.00183379	0.00263014	0.49
	unknown genus	rs7217209	C	T	0.173	0.0843019	0.0187308	8.42946e-06	-0.00264491	0.00216979	0.22
	unknown genus	rs738193	T	C	0.3549	0.0847328	0.0165856	3.82164e-07	0.00244091	0.00165912	0.14
	unknown genus	rs78609301	A	G	0.2167	-0.0867065	0.0195709	7.093e-06	0.00289531	0.00200068	0.15
	unknown genus	rs941000	T	C	0.5915	-0.0850266	0.0163382	3.15559e-07	-0.00193571	0.00161727	0.23
	unknown genus	rs11251024	G	A	0.33	0.104201	0.0206737	6.62796e-07	0.000345518	0.00168903	0.84
	unknown genus	rs11606187	A	G	0.1074	-0.154539	0.0326288	3.30583e-06	0.00427407	0.00270657	0.11
	unknown genus	rs13385922	T	C	0.4056	0.0929494	0.0201348	3.96826e-06	-0.000954224	0.00164019	0.56
	unknown genus	rs166849	A	G	0.6103	-0.0911053	0.0202239	7.73891e-06	0.000907631	0.00162661	0.58
	unknown genus	rs2172426	T	C	0.5527	0.10212	0.0198947	3.17424e-07	-0.000921378	0.00162016	0.57
	unknown genus	rs267959	G	A	0.6571	-0.0988612	0.0209676	2.61993e-06	-0.00190933	0.00172092	0.27
	unknown genus	rs4383094	C	T	0.9036	-0.149188	0.0320662	4.28134e-06	0.00216235	0.00252348	0.39
	unknown genus	rs60583455	T	C	0.3757	0.108934	0.021177	2.59579e-07	0.00126262	0.00166391	0.450001
	unknown genus	rs60775321	T	C	0.3012	-0.0962425	0.0213842	7.10461e-06	0.000149787	0.00174019	0.93
	unknown genus	rs72671304	T	C	0.0696	0.172322	0.0370028	3.79577e-06	0.000611166	0.00299932	0.84
	unknown genus	rs7911787	G	T	0.0656	-0.223071	0.0470232	3.38821e-06	0.00263758	0.0035494	0.46
	unknown genus	rs8126061	T	C	0.0954	-0.159135	0.0351904	7.36326e-06	-0.00288232	0.00295722	0.33
	unknown genus	rs9542068	T	C	0.3211	0.0990709	0.0218149	6.52334e-06	-0.000455876	0.00180481	0.8
	unknown genus	rs1044939	C	T	0.1034	0.109022	0.0242017	7.01698e-06	0.00319857	0.00293342	0.28
	unknown genus	rs115372687	A	G	0.0865	0.108994	0.0243264	9.12788e-06	0.00204694	0.00290282	0.48
	unknown genus	rs11709800	T	C	0.2326	0.0879804	0.016634	1.48235e-07	-0.00095611	0.00184992	0.61
	unknown genus	rs12634544	T	C	0.2545	-0.0813051	0.015882	2.60321e-07	-0.0050118	0.00187446	0.00749998
	unknown genus	rs12930556	C	T	0.4493	0.064211	0.0139816	4.54297e-06	0.00179011	0.00161705	0.27
	unknown genus	rs138437711	A	G	0.1799	-0.087484	0.0192215	4.65994e-06	0.000109352	0.00213718	0.96
	unknown genus	rs17291611	A	G	0.173	-0.0905691	0.0190904	2.29784e-06	0.00541374	0.00210191	0.01
	unknown genus	rs3010848	G	A	0.336	-0.0696728	0.0146631	1.78295e-06	0.00315026	0.00170727	0.0649995
	unknown genus	rs35947731	C	T	0.0596	-0.131218	0.0288407	5.43188e-06	-0.00609349	0.00310351	0.05
	unknown genus	rs4848741	G	A	0.6521	0.0682414	0.0149403	5.52764e-06	0.00106431	0.00168459	0.53
	unknown genus	rs6595770	T	G	0.8002	0.0851224	0.01769	1.98226e-06	0.00106741	0.00201725	0.6
	unknown genus	rs72819830	A	G	0.0487	0.226767	0.0467216	1.61421e-06	0.00614421	0.00341988	0.0719996
	unknown genus	rs111373036	A	G	0.1948	-0.0858259	0.0179766	1.70306e-06	-0.000186514	0.00197264	0.92
	unknown genus	rs11140959	A	G	0.0567	0.190401	0.0432674	6.20126e-06	0.000471135	0.00423	0.91
	unknown genus	rs12696594	G	A	0.494	0.0636249	0.0140502	6.10942e-06	-0.00410484	0.00159718	0.01
	unknown genus	rs2136103	T	C	0.3042	0.0754533	0.0154038	6.72527e-07	0.00221441	0.00170563	0.19
	unknown genus	rs2599390	G	A	0.17	0.094049	0.0198355	3.03424e-06	0.003042	0.00203138	0.13
	unknown genus	rs55736413	C	T	0.0507	0.158132	0.0357614	8.44812e-06	-0.00103971	0.00347466	0.760001
	unknown genus	rs58850151	T	C	0.2167	-0.0808936	0.018154	7.48342e-06	-0.000609869	0.00210558	0.77
	unknown genus	rs6516833	A	G	0.0586	0.134075	0.0277636	2.33598e-06	0.00750436	0.00349563	0.032
	unknown genus	rs7334707	G	T	0.9215	-0.118994	0.0266494	6.25043e-06	0.00223669	0.00327302	0.49
	unknown genus	rs79929882	A	G	0.1372	-0.104457	0.0232394	5.91834e-06	-0.00372255	0.00227076	0.1
	unknown genus	rs1032598	G	A	0.2346	-0.0886426	0.0189039	4.07587e-06	-0.0036519	0.00191185	0.0560003
	unknown genus	rs11941716	A	G	0.161	0.101243	0.0224414	9.0663e-06	0.00161584	0.00226921	0.48
	unknown genus	rs16843660	A	G	0.0457	0.234697	0.04907	1.75344e-06	0.00460151	0.00377469	0.22
	unknown genus	rs1962916	G	A	0.6064	-0.0737876	0.0162232	6.13847e-06	0.000559409	0.0016297	0.73
	unknown genus	rs2336448	T	C	0.3787	0.0773742	0.0160883	1.42899e-06	-0.000509875	0.00164377	0.760001
	unknown genus	rs249459	A	G	0.3618	0.0737341	0.0165018	8.12307e-06	-0.00149109	0.00168902	0.38
	unknown genus	rs2651663	A	G	0.3459	-0.0762556	0.0168635	5.64144e-06	-0.00167787	0.00169224	0.32
	unknown genus	rs35703006	G	T	0.2157	0.0926669	0.0190779	9.00762e-07	0.00239756	0.00198434	0.23
	unknown genus	rs553072	G	A	0.1352	0.109193	0.0230198	3.69097e-06	8.00158e-05	0.00241068	0.97
	unknown genus	rs6514318	T	C	0.0845	0.128198	0.0281765	5.37675e-06	0.000810252	0.00283429	0.77
	unknown genus	rs7187855	A	C	0.0497	0.199941	0.0418308	2.20602e-06	-0.00231483	0.00362389	0.52
	unknown genus	rs921383	G	A	0.5507	0.0723153	0.0159706	7.72894e-06	-0.00476471	0.00161191	0.00309999
	unknown genus	rs10200320	T	C	0.7127	-0.0641139	0.0142769	5.6607e-06	0.00181575	0.00180513	0.31
	unknown genus	rs11195523	C	A	0.7515	-0.0689278	0.0145351	2.40121e-06	0.00631815	0.00191084	0.000940005
	unknown genus	rs11684166	A	G	0.1789	-0.0769635	0.0168349	3.49116e-06	0.000422707	0.0021739	0.85
	unknown genus	rs11809762	G	A	0.1262	-0.0934634	0.0190198	1.68287e-06	0.000768294	0.00250212	0.760001
	unknown genus	rs11904514	A	G	0.9235	0.109498	0.0249839	7.89951e-06	0.00102215	0.0031663	0.75
	unknown genus	rs12147596	C	T	0.2684	-0.0719818	0.0141609	2.86207e-07	-0.00687391	0.00178558	0.00012
	unknown genus	rs1455639	A	G	0.8529	-0.0760307	0.0169831	7.83899e-06	-0.00368648	0.00231741	0.11
	unknown genus	rs16823675	C	T	0.2167	-0.0767515	0.0149973	2.33346e-07	0.00601246	0.00194063	0.00189998
	unknown genus	rs17086536	C	A	0.0964	-0.100851	0.022432	3.3638e-06	-0.0038973	0.00277376	0.16
	unknown genus	rs2939766	A	G	0.4085	-0.0591611	0.013042	7.01148e-06	0.00220725	0.00166267	0.18
	unknown genus	rs34985298	G	A	0.2922	-0.0623526	0.013772	8.33758e-06	0.00471965	0.00171184	0.00580003
	unknown genus	rs35740166	C	T	0.1074	-0.112246	0.0226824	8.39982e-07	-0.00209047	0.00284383	0.46
	unknown genus	rs4644504	T	C	0.0785	-0.0969321	0.0216146	5.81969e-06	0.00382191	0.00284324	0.18
	unknown genus	rs6007642	C	T	0.169	-0.0791412	0.0177958	9.95543e-06	-0.00161038	0.00235843	0.49
	unknown genus	rs72700702	T	C	0.1372	-0.091726	0.0189005	1.59272e-06	0.00372339	0.00237529	0.12
	unknown genus	rs76532867	T	C	0.1054	0.112353	0.0242364	2.55859e-06	0.00150911	0.00290729	0.6
	unknown genus	rs1035406	G	A	0.0994	-0.111241	0.025156	9.17529e-06	-0.00540239	0.00252349	0.032
	unknown genus	rs11630875	T	C	0.1819	0.0925877	0.0204021	6.93474e-06	0.0064269	0.00209618	0.00219999
	unknown genus	rs13336560	C	T	0.4563	-0.0722586	0.0158485	5.297e-06	-0.00350804	0.00167369	0.0359998
	unknown genus	rs1549633	A	C	0.1561	0.101844	0.0219252	3.39602e-06	0.00566198	0.00226126	0.012
	unknown genus	rs2074723	T	C	0.0676	0.166302	0.0375751	8.75347e-06	-0.000452539	0.00360733	0.9
	unknown genus	rs3730086	A	G	0.2386	0.0806746	0.0180043	8.64769e-06	0.000284213	0.00189641	0.88
	unknown genus	rs3754624	C	T	0.162	0.0964478	0.0200589	2.15695e-06	-0.00053525	0.00205696	0.79
	unknown genus	rs55876211	C	T	0.172	-0.0914764	0.0196919	2.86655e-06	-0.000255441	0.00207352	0.9
	unknown genus	rs61933850	G	A	0.0905	0.165184	0.0361469	7.42882e-06	-0.00471272	0.00326984	0.15
	unknown genus	rs7098347	G	A	0.4225	0.0705089	0.0158542	7.36478e-06	0.00293693	0.0016382	0.0729995
	unknown genus	rs74354280	C	T	0.1531	-0.0903316	0.0205472	8.70062e-06	-0.00564758	0.002131	0.008
	unknown genus	rs76784716	A	G	0.0716	0.139756	0.0286444	8.43044e-07	0.00346077	0.00318174	0.28
	unknown genus	rs9813022	A	G	0.3022	-0.0822797	0.016401	5.10258e-07	-0.00461566	0.00174929	0.00830004
	unknown genus	rs10060821	T	C	0.2773	0.0624208	0.0140818	9.00347e-06	-0.000190994	0.00183388	0.92
	unknown genus	rs10782329	C	T	0.2913	0.0602791	0.0137552	7.89896e-06	0.00266734	0.00178347	0.13
	unknown genus	rs11257188	A	C	0.1004	-0.109509	0.0225832	1.84757e-06	-0.00334928	0.00331202	0.31
	unknown genus	rs116151565	A	G	0.0944	0.111567	0.024565	6.20455e-06	-0.00132591	0.00292923	0.649999
	unknown genus	rs13147561	A	G	0.0974	-0.0993127	0.0227994	9.56841e-06	0.00262371	0.00288092	0.36
	unknown genus	rs142372196	A	G	0.1561	-0.0736201	0.0160907	5.43701e-06	0.000773833	0.00209653	0.709999
	unknown genus	rs55922055	T	C	0.0398	-0.239699	0.0476043	2.27777e-07	-0.00101152	0.00371125	0.79
	unknown genus	rs599752	T	C	0.7485	0.0630207	0.0137964	4.05509e-06	0.00119866	0.00177864	0.5
	unknown genus	rs6431586	A	G	0.1203	-0.0954152	0.0205715	2.72214e-06	-0.000779648	0.0026579	0.77
	unknown genus	rs66494181	T	G	0.2594	0.0683789	0.0145098	2.43416e-06	0.000974527	0.00191944	0.61
	unknown genus	rs72846345	T	C	0.1282	0.0877661	0.0190903	2.58476e-06	0.00203913	0.00248282	0.41
	unknown genus	rs740358	G	T	0.0746	-0.130157	0.0264763	9.18142e-07	-0.000433405	0.00324786	0.89
	unknown genus	rs9571849	T	C	0.0656	0.137141	0.0317376	8.11652e-06	0.00192824	0.0037556	0.61
	unknown genus	rs999857	G	A	0.1928	0.0763115	0.0165827	5.23926e-06	0.000603033	0.00224746	0.79
	family Actinomycetaceae	rs2889192	T	G	0.7932	-0.0887537	0.0195009	3.64418e-06	0.00142248	0.00190238	0.450001
	family Actinomycetaceae	rs34583783	G	T	0.1024	0.123756	0.026427	5.47974e-06	-0.000809309	0.00255442	0.75
	family Actinomycetaceae	rs35011108	A	G	0.0636	0.241826	0.0503796	1.82671e-06	0.00555457	0.0037373	0.14
	family Actinomycetaceae	rs4073240	G	A	0.3827	0.0747546	0.0164684	6.05327e-06	0.000394027	0.00164215	0.81
	family Actinomycetaceae	rs58484246	T	C	0.326	0.0761407	0.0169007	6.12421e-06	0.000560191	0.00167898	0.74
	unknown genus	rs10892421	T	C	0.6054	0.103858	0.0213953	1.38589e-06	-0.000641187	0.00165862	0.7
	unknown genus	rs115909738	A	C	0.1551	-0.134627	0.0297761	6.49127e-06	0.00535101	0.00235986	0.0230001
	unknown genus	rs11691923	G	A	0.4563	-0.0923453	0.0206883	8.35276e-06	-0.00134393	0.00160606	0.4
	unknown genus	rs12261792	T	G	0.1869	-0.113723	0.0256243	9.57326e-06	0.00178367	0.002033	0.38
	unknown genus	rs13165831	A	G	0.2386	-0.120653	0.0243306	9.81025e-07	-9.31249e-05	0.00186197	0.96
	unknown genus	rs1969793	A	G	0.6958	-0.102671	0.0218939	3.25687e-06	-0.00048112	0.00169502	0.780001
	unknown genus	rs2317372	T	C	0.5706	0.0946411	0.0210788	7.92994e-06	-0.00198805	0.0016215	0.22
	unknown genus	rs2831909	C	T	0.8976	-0.132488	0.0306785	5.89794e-06	0.00397686	0.00278957	0.15
	unknown genus	rs4766410	T	C	0.5924	-0.0969305	0.0212237	5.33876e-06	-0.00201254	0.00175218	0.25
	unknown genus	rs66473610	T	G	0.0785	0.181405	0.0401061	8.79124e-06	0.00395722	0.00317767	0.21
	unknown genus	rs75285799	T	C	0.1233	0.132213	0.0275812	3.24795e-06	0.00282557	0.00221614	0.2
	unknown genus	rs9534068	A	G	0.3549	0.098738	0.0211319	3.06719e-06	-0.001631	0.00166644	0.33
	genus Veillonella	rs11141494	G	A	0.1948	-0.0783421	0.0174393	9.74653e-06	-0.000486581	0.00194722	0.8
	genus Veillonella	rs1882878	A	G	0.3062	-0.0768966	0.0163908	2.98092e-06	0.000643346	0.00181941	0.719999
	genus Veillonella	rs2013594	C	T	0.6421	0.0720698	0.0155153	3.42129e-06	-0.00276282	0.00171451	0.11
	genus Veillonella	rs55807413	A	G	0.0974	0.107329	0.0237633	5.5143e-06	0.00132836	0.00241538	0.58
	genus Veillonella	rs62376424	C	T	0.334	-0.0762216	0.0163499	3.65452e-06	-0.00052514	0.00169614	0.760001
	genus Veillonella	rs6656807	G	A	0.5755	-0.0703062	0.0153954	5.49693e-06	0.000125284	0.00165753	0.94
	genus Veillonella	rs7359080	C	A	0.1272	-0.135391	0.030352	7.39895e-06	0.00338085	0.00264758	0.2
	genus Veillonella	rs742016	A	G	0.4235	-0.0688571	0.0149769	4.65693e-06	0.00271838	0.00161827	0.0929994
	genus Victivallis	rs11899949	G	A	0.2773	0.130568	0.0276239	2.76707e-06	8.83169e-05	0.00183001	0.96
	genus Victivallis	rs12512543	A	C	0.1213	-0.178036	0.0374344	2.54132e-06	0.001588	0.00245214	0.52
	genus Victivallis	rs173120	C	T	0.7545	-0.13381	0.0290127	7.65244e-06	-0.00127014	0.00186288	0.5
	genus Victivallis	rs1882775	A	G	0.2237	-0.13827	0.031273	8.72831e-06	0.00025803	0.00200708	0.9
	genus Victivallis	rs2546432	C	T	0.5338	0.110803	0.0249655	9.93276e-06	0.00151788	0.00160994	0.35
	genus Victivallis	rs342302	A	G	0.159	-0.152754	0.0351572	8.15943e-06	-0.00191911	0.00224293	0.39
	genus Victivallis	rs4764863	G	A	0.5	0.121561	0.0246058	8.22224e-07	-0.00280525	0.00159656	0.0790005
	genus Victivallis	rs4895919	C	T	0.5179	0.116918	0.0247515	2.75201e-06	0.00135372	0.00160536	0.4
	genus Victivallis	rs56349194	A	G	0.16	-0.158501	0.0315231	6.25749e-07	0.00442911	0.00212242	0.0369999
	genus Victivallis	rs911666	T	C	0.3052	-0.118576	0.0263146	7.65244e-06	0.00144824	0.00169713	0.39
	order Actinomycetales	rs2889192	T	G	0.7932	-0.0884052	0.0194997	3.96725e-06	0.00142248	0.00190238	0.450001
	order Actinomycetales	rs34583783	G	T	0.1024	0.123688	0.0264254	5.53886e-06	-0.000809309	0.00255442	0.75
	order Actinomycetales	rs35011108	A	G	0.0636	0.241546	0.0503803	1.87659e-06	0.00555457	0.0037373	0.14
	order Actinomycetales	rs4073240	G	A	0.3827	0.074973	0.0164672	5.67898e-06	0.000394027	0.00164215	0.81
	order Actinomycetales	rs58484246	T	C	0.326	0.075828	0.0168997	6.67483e-06	0.000560191	0.00167898	0.74
	order Bacillales	rs10233278	T	C	0.4125	-0.116319	0.0248527	3.508e-06	-0.00611573	0.00162601	0.00017
	order Bacillales	rs10410917	C	T	0.4036	-0.11471	0.0250025	5.57353e-06	8.46925e-05	0.00162036	0.96
	order Bacillales	rs11034576	A	G	0.0795	0.205765	0.0453311	8.85972e-06	0.00680924	0.0030439	0.025
	order Bacillales	rs11207728	A	G	0.7972	0.14455	0.0316912	5.73456e-06	-0.000146988	0.00197758	0.94
	order Bacillales	rs11844714	A	G	0.163	-0.143245	0.0320272	5.06209e-06	0.00640133	0.00210598	0.00239999
	order Bacillales	rs1287018	G	A	0.16	0.141125	0.0319309	9.87097e-06	-0.00291838	0.00207258	0.16
	order Bacillales	rs4617108	G	A	0.9394	-0.248861	0.0525929	1.97506e-06	0.00280732	0.00337332	0.41
	order Bacillales	rs62640857	A	G	0.1839	0.148238	0.0326455	4.49262e-06	0.000745661	0.0020905	0.719999
	order Bacillales	rs74420793	A	G	0.162	-0.164413	0.0353763	3.07319e-06	-0.000783025	0.00218825	0.719999
	order Bacteroidales	rs11146701	A	G	0.4254	0.0473596	0.010541	7.08223e-06	0.000676851	0.00162222	0.68
	order Bacteroidales	rs111845179	T	C	0.0616	0.102648	0.0213843	9.23996e-07	-0.000553524	0.00346427	0.87
	order Bacteroidales	rs17343978	A	C	0.2604	-0.0552057	0.0120278	8.3593e-06	0.00121898	0.00183965	0.51
	order Bacteroidales	rs2032750	C	T	0.5487	0.0508393	0.0106807	1.91509e-06	-0.00325702	0.00160485	0.0420001
	order Bacteroidales	rs2363574	T	C	0.9682	0.222741	0.0508055	9.93482e-06	0.00149743	0.00583861	0.8
	order Bacteroidales	rs4146051	G	A	0.9443	0.107377	0.0245661	8.76436e-06	-0.00216027	0.00384253	0.57
	order Bacteroidales	rs4916508	A	G	0.5646	0.0466729	0.0105312	8.4711e-06	-0.000945636	0.00160643	0.56
	order Bacteroidales	rs55773148	G	A	0.0527	-0.121514	0.0236759	3.89583e-07	-0.00556455	0.00372233	0.13
	order Bacteroidales	rs62531359	T	G	0.1451	0.0655728	0.0149891	9.08657e-06	0.00303338	0.00232185	0.19
	order Bacteroidales	rs62575403	C	T	0.0437	0.140055	0.0311128	7.06122e-06	-0.00314875	0.00368384	0.39
	order Bacteroidales	rs72706335	T	C	0.0656	-0.22241	0.0493458	7.65526e-06	0.0046211	0.00366102	0.21
	order Bacteroidales	rs73975615	G	A	0.0109	-0.207018	0.0442633	1.21616e-06	0.00801768	0.00871405	0.36
	order Bacteroidales	rs7631304	G	A	0.17	-0.0645771	0.0132957	8.36778e-07	-0.000356193	0.00210344	0.87
	order Bacteroidales	rs79585701	A	C	0.1292	0.0646823	0.0149628	9.98596e-06	0.00245567	0.00220251	0.26
	order Bacteroidales	rs929878	T	C	0.7555	0.0548532	0.012153	4.7338e-06	-0.00435907	0.00181517	0.016
	order Bifidobacteriales	rs10831953	G	A	0.333	0.0537537	0.0123746	9.94741e-06	-0.00213351	0.00167287	0.2
	order Bifidobacteriales	rs12446429	T	C	0.1362	0.0810099	0.019073	8.52884e-06	0.00151132	0.00265291	0.57
	order Bifidobacteriales	rs13020688	G	A	0.3529	0.0584045	0.0122081	1.57373e-06	-0.00358394	0.00165278	0.0299999
	order Bifidobacteriales	rs182549	T	C	0.5089	-0.11707	0.0126703	5.94155e-20	0.00520659	0.00180324	0.00389996
	order Bifidobacteriales	rs4957061	T	C	0.4652	0.0569873	0.0116907	1.1517e-06	0.000132104	0.00161743	0.93
	order Bifidobacteriales	rs540489	T	G	0.2336	-0.0632518	0.013817	5.36809e-06	0.00444931	0.00189334	0.0189998
	order Bifidobacteriales	rs55888705	A	G	0.3867	0.053673	0.0120586	8.66204e-06	-0.00124382	0.00165711	0.450001
	order Bifidobacteriales	rs6899771	A	G	0.0954	-0.0914312	0.0202604	7.27998e-06	0.00301965	0.00284428	0.29
	order Bifidobacteriales	rs7174549	T	C	0.6441	-0.0551726	0.0124655	6.86784e-06	-0.00317674	0.00170117	0.0619998
	order Bifidobacteriales	rs7322849	T	C	0.0964	0.110676	0.0200996	1.74032e-08	0.00139265	0.00346655	0.69
	order Bifidobacteriales	rs73797465	T	G	0.0865	-0.0942612	0.0208421	4.84953e-06	0.000547962	0.00325456	0.87
	order Bifidobacteriales	rs857444	C	T	0.3608	0.0553965	0.0120669	3.8249e-06	-0.000509253	0.0016782	0.760001
	order Burkholderiales	rs1511453	A	G	0.0636	0.0910999	0.0199479	8.00092e-06	0.000332545	0.00337747	0.92
	order Burkholderiales	rs1928341	G	A	0.5785	-0.0507782	0.0110587	4.51513e-06	0.000353304	0.0016177	0.83
	order Burkholderiales	rs2321387	G	A	0.5298	-0.0508514	0.0109588	3.25784e-06	0.000515461	0.00161495	0.75
	order Burkholderiales	rs2613606	T	C	0.6064	0.0499561	0.0109264	4.13361e-06	-0.00175315	0.00161234	0.28
	order Burkholderiales	rs4033856	T	C	0.8708	-0.0833445	0.0167489	5.66826e-07	0.00050141	0.00248356	0.84
	order Burkholderiales	rs6087811	T	G	0.0815	-0.101587	0.0198817	2.88377e-07	0.00411828	0.00304525	0.18
	order Burkholderiales	rs62191117	A	G	0.2058	0.0679995	0.0132471	2.791e-07	0.00094325	0.00197057	0.630001
	order Burkholderiales	rs62395635	T	C	0.0706	0.109911	0.0236375	2.90228e-06	-0.000407619	0.00326688	0.9
	order Burkholderiales	rs75242906	C	T	0.0537	-0.120974	0.0281273	9.74518e-06	-0.00310562	0.00335855	0.36
	order Burkholderiales	rs7638039	T	C	0.2326	0.0580987	0.012673	4.83593e-06	2.43077e-05	0.00185879	0.99
	order Burkholderiales	rs9964679	A	G	0.3101	0.052509	0.011504	6.05982e-06	-0.00286754	0.00176202	0.1
	order Clostridiales	rs10774377	G	A	0.666	-0.0523003	0.0113859	3.80899e-06	0.00213575	0.00174338	0.22
	order Clostridiales	rs112334273	G	A	0.2455	0.0639383	0.0127404	4.07258e-07	0.00250378	0.00195165	0.2
	order Clostridiales	rs13105690	C	T	0.7326	0.0527441	0.011818	9.36807e-06	4.21868e-05	0.00180644	0.98
	order Clostridiales	rs13179700	C	T	0.6451	-0.0510953	0.0109569	3.52111e-06	0.00353234	0.00168523	0.0359998
	order Clostridiales	rs1842454	G	A	0.2068	-0.0543676	0.012734	9.91745e-06	0.00424495	0.00190579	0.0259998
	order Clostridiales	rs2273429	A	G	0.1074	-0.0726191	0.0153105	4.16869e-06	0.00267828	0.00247084	0.28
	order Clostridiales	rs290772	G	A	0.0616	0.084254	0.0196297	9.9977e-06	-0.00383183	0.00300534	0.2
	order Clostridiales	rs6442336	T	C	0.7565	0.0547729	0.0124169	9.62565e-06	-0.000368079	0.00191557	0.85
	order Clostridiales	rs6814436	C	T	0.8678	-0.0741858	0.0150814	9.06296e-07	0.00406563	0.00231149	0.0790005
	order Clostridiales	rs6815608	C	T	0.9155	-0.104089	0.0210883	3.71989e-07	0.00659818	0.00351311	0.0599998
	order Clostridiales	rs72738886	T	C	0.0775	0.0865333	0.0190392	8.4157e-06	-3.38779e-05	0.00271928	0.99
	order Clostridiales	rs72915163	T	C	0.2654	-0.0580246	0.0120558	1.39104e-06	0.00405109	0.00184502	0.0280001
	order Clostridiales	rs76767978	G	A	0.1183	0.0699806	0.0156318	8.17561e-06	-0.00033914	0.00250225	0.89
	order Clostridiales	rs992074	T	C	0.9652	-0.255441	0.0508788	8.95385e-07	0.00263252	0.00366886	0.47
	order Coriobacteriales	rs11073596	G	T	0.66	-0.0510212	0.0114339	8.14442e-06	0.0013439	0.00174757	0.44
	order Coriobacteriales	rs11250875	T	C	0.2087	0.06075	0.0130939	4.82848e-06	0.000298936	0.0019853	0.88
	order Coriobacteriales	rs11656361	A	C	0.1292	0.0773006	0.017553	8.0201e-06	-0.0043426	0.00254192	0.0879995
	order Coriobacteriales	rs12974142	G	A	0.1083	0.0789796	0.0177205	8.51236e-06	-0.000504017	0.00260016	0.85
	order Coriobacteriales	rs13307134	T	C	0.7644	-0.0565686	0.0126265	7.79938e-06	-0.00329577	0.00188277	0.08
	order Coriobacteriales	rs1397793	A	G	0.6143	0.0498855	0.0112446	9.77372e-06	0.00284658	0.00175158	0.1
	order Coriobacteriales	rs1816223	G	A	0.7893	0.0586265	0.0129006	4.84117e-06	-0.000907652	0.00198243	0.649999
	order Coriobacteriales	rs240104	T	C	0.2445	-0.0603429	0.0126849	1.51604e-06	-0.00330891	0.00193229	0.0870001
	order Coriobacteriales	rs2442778	A	G	0.9543	0.116408	0.0258545	9.02693e-06	-0.00274542	0.00374106	0.46
	order Coriobacteriales	rs3025411	A	G	0.1044	0.0926543	0.0209468	8.26913e-06	0.00194127	0.00297417	0.51
	order Coriobacteriales	rs34739816	G	T	0.0815	0.0965017	0.0207666	3.88356e-06	0.00468147	0.00305672	0.13
	order Coriobacteriales	rs67561917	A	G	0.1421	-0.0714367	0.0154113	5.39126e-06	0.000198826	0.00235339	0.93
	order Coriobacteriales	rs719099	A	G	0.1362	0.0778402	0.0155815	5.43313e-07	0.00140343	0.00245281	0.57
	order Coriobacteriales	rs8010111	A	G	0.9354	0.103377	0.0229286	6.8962e-06	-0.00144282	0.00315339	0.649999
	family Alcaligenaceae	rs112135816	T	G	0.1471	-0.0775052	0.0171554	5.27667e-06	0.0031967	0.0024714	0.2
	family Alcaligenaceae	rs1153990	A	G	0.2207	-0.058727	0.0128306	5.96788e-06	-0.000390763	0.00188988	0.84
	family Alcaligenaceae	rs147968	C	T	0.4414	0.0489475	0.0110321	9.12704e-06	-0.00112869	0.00161929	0.49
	family Alcaligenaceae	rs28480294	C	T	0.6561	0.0516967	0.0115503	6.60602e-06	-0.000992279	0.0016814	0.56
	family Alcaligenaceae	rs4033856	T	C	0.8708	-0.081834	0.0168931	1.02903e-06	0.00050141	0.00248356	0.84
	family Alcaligenaceae	rs62191117	A	G	0.2058	0.0684302	0.0133636	2.75943e-07	0.00094325	0.00197057	0.630001
	family Alcaligenaceae	rs62395635	T	C	0.0706	0.110583	0.0238514	3.34696e-06	-0.000407619	0.00326688	0.9
	family Alcaligenaceae	rs6969323	A	C	0.2515	-0.0593564	0.0129137	3.8858e-06	-0.00294363	0.00187857	0.12
	family Alcaligenaceae	rs74776516	T	G	0.0755	-0.0944052	0.0213287	6.85046e-06	0.00742383	0.0030111	0.0140001
	family Alcaligenaceae	rs7638039	T	C	0.2326	0.0603335	0.0127779	2.70477e-06	2.43077e-05	0.00185879	0.99
	family Alcaligenaceae	rs9537886	A	C	0.5229	-0.0570888	0.0110683	2.35109e-07	0.000565626	0.00160457	0.719999
	family Alcaligenaceae	rs9964679	A	G	0.3101	0.0537051	0.0116008	4.47384e-06	-0.00286754	0.00176202	0.1
	order Desulfovibrionales	rs112381107	C	T	0.0477	0.21009	0.0456974	3.21655e-06	0.00122018	0.00369276	0.74
	order Desulfovibrionales	rs11599763	C	T	0.6103	0.0554862	0.0117486	2.60699e-06	-0.00251235	0.00164447	0.13
	order Desulfovibrionales	rs17791387	A	G	0.1412	-0.0727501	0.0154369	2.25294e-06	0.00199402	0.00207801	0.34
	order Desulfovibrionales	rs186073	T	C	0.4274	0.0529219	0.0118542	8.7444e-06	-0.00413765	0.0016502	0.012
	order Desulfovibrionales	rs2692012	G	A	0.9364	-0.112244	0.0253553	2.27023e-06	-0.00203365	0.00323453	0.53
	order Desulfovibrionales	rs2838334	G	A	0.3231	0.0569024	0.0124223	4.16793e-06	0.000180362	0.0017197	0.92
	order Desulfovibrionales	rs3935584	C	T	0.496	-0.0524466	0.0115749	7.19747e-06	0.00234703	0.00161343	0.15
	order Desulfovibrionales	rs4506934	C	T	0.1123	-0.0953383	0.0201367	2.42996e-06	-0.00113828	0.00262931	0.67
	order Desulfovibrionales	rs6058181	C	T	0.1233	0.0836765	0.0166098	2.52773e-07	0.00576395	0.00246361	0.0189998
	order Desulfovibrionales	rs62020470	A	G	0.2594	-0.0573633	0.0129462	7.50983e-06	-0.00159812	0.00177672	0.37
	order Desulfovibrionales	rs72647048	T	C	0.1163	-0.0772459	0.0170876	9.00285e-06	-0.000151174	0.00248509	0.95
	order Desulfovibrionales	rs9928243	C	A	0.4254	-0.0544713	0.0117811	3.96634e-06	0.000766834	0.00162766	0.64
	order Enterobacteriales	rs11026530	T	C	0.1342	0.0822408	0.0186379	9.42692e-06	-0.000631423	0.00248963	0.8
	order Enterobacteriales	rs2374342	C	A	0.3569	0.0582927	0.0126195	4.51617e-06	0.00118039	0.00166755	0.48
	order Enterobacteriales	rs35673018	G	A	0.0944	0.0899642	0.0202934	7.63115e-06	-0.000373799	0.00261579	0.89
	order Enterobacteriales	rs504442	T	G	0.1392	0.084159	0.0189479	5.17095e-06	0.00404999	0.00250713	0.11
	order Enterobacteriales	rs62210023	A	G	0.3519	0.0606754	0.0130125	3.13163e-06	-0.00128837	0.00169485	0.450001
	order Enterobacteriales	rs78143293	A	G	0.1441	-0.0848521	0.0170415	1.19564e-06	-0.00173536	0.00221401	0.43
	order Enterobacteriales	rs79757635	C	A	0.161	0.0758597	0.0171286	9.31859e-06	-0.00289056	0.00230659	0.21
	order Erysipelotrichales	rs1074800	G	A	0.6014	-0.0492438	0.010887	6.14582e-06	-0.00218582	0.001681	0.19
	order Erysipelotrichales	rs10781552	C	T	0.3121	-0.0552212	0.0116074	2.33115e-06	-0.00283269	0.0017326	0.1
	order Erysipelotrichales	rs17530232	A	G	0.0765	0.10305	0.0224648	2.79126e-06	-0.00163877	0.00320764	0.61
	order Erysipelotrichales	rs1884466	C	T	0.4513	-0.0475363	0.0106939	9.52708e-06	-0.00259408	0.00165054	0.12
	order Erysipelotrichales	rs2300774	A	G	0.5924	-0.0524152	0.0106784	8.95468e-07	-0.000458558	0.00164142	0.780001
	order Erysipelotrichales	rs290833	T	G	0.3688	-0.0497374	0.0111376	8.02897e-06	-0.00194407	0.00167269	0.25
	order Erysipelotrichales	rs35161940	T	C	0.1272	-0.0806041	0.0167641	1.8451e-06	-0.00149819	0.00251539	0.55
	order Erysipelotrichales	rs4078432	T	C	0.8191	0.0608929	0.0133764	4.23107e-06	0.00224179	0.00208811	0.28
	order Erysipelotrichales	rs56970041	T	G	0.1113	0.0724145	0.0164471	5.40344e-06	0.00569031	0.00258886	0.0280001
	order Erysipelotrichales	rs62504403	C	T	0.2356	0.0681159	0.0127883	1.12264e-07	-0.00223051	0.00186511	0.23
	order Erysipelotrichales	rs7234058	T	C	0.0974	-0.0945759	0.0194091	9.12347e-07	-0.00559008	0.00266398	0.0359998
	order Erysipelotrichales	rs7826267	G	T	0.9254	0.0839071	0.0199131	9.28453e-06	-0.00166302	0.00319685	0.6
	order Erysipelotrichales	rs8003149	C	T	0.2823	0.0538798	0.0116888	4.08479e-06	0.00110299	0.0017863	0.54
	order Gastranaerophilales	rs11150282	T	C	0.3211	0.098235	0.0197127	7.36055e-07	0.00207468	0.00172409	0.23
	order Gastranaerophilales	rs113884518	T	C	0.0487	-0.20591	0.0455376	7.7398e-06	0.000520608	0.00344433	0.88
	order Gastranaerophilales	rs28678345	T	C	0.0467	0.213083	0.0471377	8.05954e-06	-0.00454196	0.00370036	0.22
	order Gastranaerophilales	rs367480	A	G	0.5726	0.0841649	0.0185948	7.52419e-06	-0.00148653	0.00162102	0.36
	order Gastranaerophilales	rs4129395	G	A	0.4264	0.0904264	0.0185253	1.21742e-06	-0.000283769	0.00160872	0.86
	order Gastranaerophilales	rs789069	A	C	0.172	-0.10413	0.0234459	6.5001e-06	-0.000955572	0.00213246	0.649999
	order Gastranaerophilales	rs79790072	T	C	0.0567	0.226103	0.0488017	3.5381e-06	0.00109969	0.00354666	0.760001
	order Gastranaerophilales	rs8028558	A	G	0.4046	0.08346	0.0188504	9.78228e-06	0.00182086	0.00162969	0.26
	order Gastranaerophilales	rs9864379	T	C	0.1133	-0.160521	0.0292752	4.65876e-08	0.00297068	0.00258459	0.25
	order Lactobacillales	rs11110282	A	G	0.0676	-0.10239	0.0217849	3.95667e-06	-0.00139768	0.00327787	0.67
	order Lactobacillales	rs11627423	C	A	0.3897	0.0499263	0.0109744	5.08757e-06	-7.23369e-06	0.00163005	1
	order Lactobacillales	rs11730038	G	A	0.2406	-0.0605384	0.0129052	5.09742e-06	-0.000728871	0.00188327	0.7
	order Lactobacillales	rs12797734	T	C	0.2525	0.0571279	0.0127113	7.76515e-06	1.15694e-05	0.00185235	1
	order Lactobacillales	rs1595463	C	A	0.4871	0.0479749	0.0108801	7.44355e-06	0.000225105	0.00161328	0.89
	order Lactobacillales	rs2370083	G	T	0.0885	-0.08054	0.0180992	8.33489e-06	0.00243294	0.00262603	0.35
	order Lactobacillales	rs2952251	G	A	0.7475	0.0629317	0.0124177	3.36457e-07	-0.00065025	0.00182456	0.719999
	order Lactobacillales	rs34989881	A	G	0.0656	0.113479	0.0246452	4.09355e-06	-0.00248554	0.0031283	0.43
	order Lactobacillales	rs35344081	G	A	0.2406	0.0642442	0.0127358	4.16064e-07	-0.00583031	0.00188717	0.002
	order Lactobacillales	rs4028634	C	T	0.5746	-0.0532915	0.01101	1.34806e-06	0.00212484	0.00164487	0.2
	order Lactobacillales	rs57872228	C	T	0.171	-0.0688415	0.0146994	2.5825e-06	0.00399581	0.00222167	0.0719996
	order Lactobacillales	rs74663707	C	T	0.0726	0.0982594	0.0224613	8.39557e-06	-0.0022887	0.00295627	0.44
	order Lactobacillales	rs77558518	A	G	0.0646	-0.106466	0.0223484	1.67436e-06	0.00342705	0.00311687	0.27
	order Lactobacillales	rs78938557	T	C	0.0676	0.10553	0.0233581	2.31089e-06	-0.0018305	0.00325791	0.57
	order Lactobacillales	rs9581006	T	C	0.9543	-0.22583	0.0469228	1.76596e-06	-0.00653412	0.00409624	0.11
	order Methanobacteriales	rs10202904	G	T	0.5328	0.121754	0.0235357	3.01432e-07	-0.000370514	0.00161852	0.82
	order Methanobacteriales	rs10424197	A	G	0.675	0.111274	0.0247517	9.27897e-06	-0.000148312	0.00169523	0.93
	order Methanobacteriales	rs4257531	G	A	0.1143	0.164498	0.0364959	7.44338e-06	-0.000328662	0.00241268	0.89
	order Methanobacteriales	rs56131665	G	A	0.0934	0.178661	0.039298	6.17988e-06	0.00299283	0.00269287	0.27
	order Methanobacteriales	rs6508769	C	T	0.835	-0.153519	0.0344519	8.22527e-06	0.00235882	0.00222411	0.29
	order Methanobacteriales	rs6776814	T	C	0.0895	-0.199566	0.0411825	1.63061e-06	0.00441014	0.00269347	0.1
	order Methanobacteriales	rs73068003	G	T	0.1223	-0.15814	0.0351803	8.44578e-06	-0.00123353	0.00239324	0.61
	order Methanobacteriales	rs73457410	A	G	0.0666	0.21534	0.0436695	1.40854e-06	0.000327907	0.00298204	0.91
	order Methanobacteriales	rs75208022	C	T	0.0765	-0.227245	0.048763	5.92107e-06	0.000148127	0.00311587	0.96
	order Methanobacteriales	rs894996	C	A	0.0716	0.216999	0.0449076	1.87556e-06	-0.000650489	0.00299854	0.83
	order Mollicutes RF9	rs11779863	G	A	0.2068	-0.0772768	0.0172171	6.68852e-06	-0.00104822	0.00195243	0.59
	order Mollicutes RF9	rs12566890	T	G	0.0954	-0.103134	0.0241775	8.11204e-06	0.00645195	0.00301167	0.032
	order Mollicutes RF9	rs13100746	C	T	0.4095	0.0638979	0.0142685	7.28853e-06	-0.00263706	0.00164634	0.11
	order Mollicutes RF9	rs17235252	T	C	0.0944	-0.122002	0.0255463	2.15879e-06	3.02254e-05	0.00274517	0.99
	order Mollicutes RF9	rs3932485	C	T	0.4284	0.0626209	0.0141623	9.92865e-06	0.00103268	0.00163263	0.53
	order Mollicutes RF9	rs515984	C	T	0.826	0.0875451	0.0190685	6.61363e-06	-0.00300119	0.00216655	0.17
	order Mollicutes RF9	rs638542	A	G	0.7137	0.070592	0.0157049	5.17285e-06	-0.00165621	0.00177123	0.35
	order Mollicutes RF9	rs74603314	T	C	0.0457	0.230767	0.0489701	2.27641e-06	-0.00922938	0.00382137	0.016
	order Mollicutes RF9	rs76373661	G	A	0.1133	0.0908218	0.0202986	5.15941e-06	-0.00226622	0.00232684	0.33
	order Mollicutes RF9	rs7706512	A	G	0.496	-0.0657351	0.0138979	2.27206e-06	-0.00141769	0.0015999	0.38
	order Mollicutes RF9	rs7801843	A	G	0.1292	-0.0869495	0.0194509	9.46891e-06	0.0023125	0.00229563	0.31
	order Mollicutes RF9	rs7853673	A	G	0.4861	0.0624389	0.0139833	6.73256e-06	-0.00452726	0.00160721	0.00479999
	order Mollicutes RF9	rs949341	A	G	0.6799	-0.0656602	0.0147216	7.73286e-06	-0.00367386	0.00169203	0.0299999
	order NB1n	rs11251024	G	A	0.33	0.104201	0.0206737	6.62796e-07	0.000345518	0.00168903	0.84
	order NB1n	rs11606187	A	G	0.1074	-0.154539	0.0326288	3.30583e-06	0.00427407	0.00270657	0.11
	order NB1n	rs13385922	T	C	0.4056	0.0929494	0.0201348	3.96826e-06	-0.000954224	0.00164019	0.56
	order NB1n	rs166849	A	G	0.6103	-0.0911053	0.0202239	7.73891e-06	0.000907631	0.00162661	0.58
	order NB1n	rs2172426	T	C	0.5527	0.10212	0.0198947	3.17424e-07	-0.000921378	0.00162016	0.57
	order NB1n	rs267959	G	A	0.6571	-0.0988612	0.0209676	2.61993e-06	-0.00190933	0.00172092	0.27
	order NB1n	rs4383094	C	T	0.9036	-0.149188	0.0320662	4.28134e-06	0.00216235	0.00252348	0.39
	order NB1n	rs60583455	T	C	0.3757	0.108934	0.021177	2.59579e-07	0.00126262	0.00166391	0.450001
	order NB1n	rs60775321	T	C	0.3012	-0.0962425	0.0213842	7.10461e-06	0.000149787	0.00174019	0.93
	order NB1n	rs72671304	T	C	0.0696	0.172322	0.0370028	3.79577e-06	0.000611166	0.00299932	0.84
	order NB1n	rs7911787	G	T	0.0656	-0.223071	0.0470232	3.38821e-06	0.00263758	0.0035494	0.46
	order NB1n	rs8126061	T	C	0.0954	-0.159135	0.0351904	7.36326e-06	-0.00288232	0.00295722	0.33
	order NB1n	rs9542068	T	C	0.3211	0.0990709	0.0218149	6.52334e-06	-0.000455876	0.00180481	0.8
	order Pasteurellales	rs10965428	C	A	0.0795	-0.119902	0.0258219	4.29151e-06	-0.00407115	0.00293655	0.17
	order Pasteurellales	rs111582866	G	A	0.1014	-0.113957	0.0256403	7.06627e-06	0.00172852	0.00260862	0.51
	order Pasteurellales	rs12050685	A	G	0.3598	-0.0670948	0.015239	9.18523e-06	0.00188958	0.00162942	0.25
	order Pasteurellales	rs16970009	A	G	0.0437	0.187381	0.0429572	7.31526e-06	0.000533207	0.00376519	0.89
	order Pasteurellales	rs35510	A	G	0.0785	0.122729	0.0264958	4.01578e-06	-0.00227276	0.00274096	0.41
	order Pasteurellales	rs4822728	T	C	0.4374	0.0685479	0.0149032	4.71846e-06	-0.00280378	0.00164816	0.089
	order Pasteurellales	rs6972479	A	G	0.2425	-0.0781862	0.0175366	7.74819e-06	0.000681628	0.00190448	0.719999
	order Pasteurellales	rs72756943	G	A	0.0855	0.13988	0.0303029	3.3522e-06	0.00055618	0.00296532	0.85
	order Pasteurellales	rs73139353	A	C	0.0646	-0.222573	0.0484634	8.71325e-06	0.0025077	0.00386929	0.52
	order Pasteurellales	rs76022354	C	T	0.0328	0.24289	0.0500406	1.82856e-06	0.000810621	0.00389725	0.84
	order Pasteurellales	rs78909003	T	C	0.0497	-0.241159	0.0498372	2.04894e-06	-0.00905267	0.00359444	0.012
	order Pasteurellales	rs9382510	C	T	0.2455	-0.0881865	0.0169965	2.476e-07	0.00055892	0.00188795	0.77
	order Pasteurellales	rs9895850	T	C	0.0497	-0.176406	0.041017	9.0826e-06	0.00454583	0.00363823	0.21
	order Pasteurellales	rs9938097	C	T	0.6332	0.0710386	0.0158024	8.22602e-06	-0.000388212	0.00171454	0.82
	order Rhodospirillales	rs1035406	G	A	0.0994	-0.114725	0.0247994	4.07165e-06	-0.00540239	0.00252349	0.032
	order Rhodospirillales	rs11591293	G	T	0.4195	0.0722755	0.0158186	4.68533e-06	0.00248994	0.00163541	0.13
	order Rhodospirillales	rs11630875	T	C	0.1819	0.0945198	0.0202139	3.70382e-06	0.0064269	0.00209618	0.00219999
	order Rhodospirillales	rs13336560	C	T	0.4563	-0.0695313	0.0157065	9.74675e-06	-0.00350804	0.00167369	0.0359998
	order Rhodospirillales	rs1549633	A	C	0.1561	0.0996735	0.0216667	3.88025e-06	0.00566198	0.00226126	0.012
	order Rhodospirillales	rs3730086	A	G	0.2386	0.0800354	0.0178737	7.98252e-06	0.000284213	0.00189641	0.88
	order Rhodospirillales	rs3754624	C	T	0.162	0.094128	0.0198389	2.68368e-06	-0.00053525	0.00205696	0.79
	order Rhodospirillales	rs4278423	T	C	0.1064	0.105215	0.0233778	3.98043e-06	-0.00572079	0.00244735	0.0189998
	order Rhodospirillales	rs55876211	C	T	0.172	-0.0865002	0.0195197	7.87318e-06	-0.000255441	0.00207352	0.9
	order Rhodospirillales	rs61933850	G	A	0.0905	0.164663	0.0360285	6.99874e-06	-0.00471272	0.00326984	0.15
	order Rhodospirillales	rs7001029	C	T	0.0934	0.120726	0.0260989	2.83067e-06	-0.00892894	0.00275282	0.0012
	order Rhodospirillales	rs76784716	A	G	0.0716	0.136039	0.0284399	1.31383e-06	0.00346077	0.00318174	0.28
	order Rhodospirillales	rs77304857	C	A	0.1123	-0.0997433	0.0222165	6.02033e-06	-0.00720586	0.00229206	0.0017
	order Rhodospirillales	rs9813022	A	G	0.3022	-0.0830794	0.0162642	3.07213e-07	-0.00461566	0.00174929	0.00830004
	class Alphaproteobacteria	rs140912403	C	T	0.0646	-0.160677	0.0317708	6.20369e-07	-0.00303688	0.00336321	0.37
	class Alphaproteobacteria	rs34569731	G	A	0.665	-0.0705145	0.0157564	7.37921e-06	-2.8969e-05	0.00184277	0.99
	class Alphaproteobacteria	rs55876211	C	T	0.172	-0.080811	0.0184159	7.53633e-06	-0.000255441	0.00207352	0.9
	class Alphaproteobacteria	rs62285697	C	T	0.1998	0.0805256	0.0180912	9.75933e-06	-0.0017489	0.00193293	0.37
	class Alphaproteobacteria	rs76784716	A	G	0.0716	0.133271	0.0267738	5.09143e-07	0.00346077	0.00318174	0.28
	class Alphaproteobacteria	rs7960664	A	G	0.8489	-0.0969489	0.0215149	8.84301e-06	-0.00226494	0.00225309	0.31
	class Alphaproteobacteria	rs9813022	A	G	0.3022	-0.0751277	0.0153867	1.05334e-06	-0.00461566	0.00174929	0.00830004
	family Bacteroidaceae	rs11585893	A	G	0.1481	-0.0740746	0.0147633	1.79511e-06	-0.00253176	0.00231817	0.27
	family Bacteroidaceae	rs13207588	A	G	0.2326	-0.059205	0.0131195	7.48497e-06	0.00463449	0.00195982	0.0179999
	family Bacteroidaceae	rs1340391	T	C	0.1918	-0.0592004	0.0132244	6.73008e-06	0.000206743	0.00200604	0.92
	family Bacteroidaceae	rs17619981	T	G	0.0656	0.0880978	0.0187002	2.68683e-06	0.000446948	0.00265678	0.87
	family Bacteroidaceae	rs2023437	T	C	0.1243	-0.0782325	0.0167634	5.01822e-06	-0.00064621	0.00252918	0.8
	family Bacteroidaceae	rs66474973	G	T	0.1153	0.0812515	0.0164479	6.80973e-07	-0.00336436	0.00247079	0.17
	family Bacteroidaceae	rs66710942	T	C	0.5845	-0.0488038	0.0107412	5.8626e-06	0.00407451	0.00163314	0.0129999
	family Bacteroidaceae	rs6795673	C	T	0.4115	0.0538565	0.0105251	3.37909e-07	-0.00199286	0.00160882	0.22
	family Bacteroidaceae	rs9507307	C	T	0.1899	0.0604456	0.0129128	2.12711e-06	-0.000734138	0.0020248	0.719999
	order Selenomonadales	rs1135612	G	A	0.2445	0.0529785	0.0119177	9.26296e-06	-0.000143563	0.0018321	0.94
	order Selenomonadales	rs13086907	G	A	0.1998	0.0625312	0.0131735	1.95488e-06	-0.00171281	0.00194089	0.38
	order Selenomonadales	rs1643968	T	C	0.2803	-0.0565284	0.0112298	4.14601e-07	-0.00151216	0.00174753	0.39
	order Selenomonadales	rs1649999	A	G	0.0974	0.0748989	0.0166458	7.58124e-06	-0.00038497	0.00250606	0.88
	order Selenomonadales	rs2834062	A	G	0.3648	0.0489057	0.0108842	8.43918e-06	-0.000656571	0.00172081	0.7
	order Selenomonadales	rs4463806	C	T	0.7962	0.0543966	0.0129365	7.80657e-06	0.00241124	0.00189795	0.2
	order Selenomonadales	rs4722181	T	G	0.4761	0.0501306	0.0105798	2.00111e-06	-0.00470725	0.00159987	0.00329997
	order Selenomonadales	rs60274479	T	C	0.2227	-0.0659623	0.0134137	1.1623e-06	0.00200881	0.0020605	0.33
	order Selenomonadales	rs61249479	A	C	0.0875	0.0777075	0.0168628	2.95474e-06	-0.00152887	0.002826	0.59
	order Selenomonadales	rs71405394	G	A	0.0517	-0.114178	0.02405	2.16631e-06	0.00321738	0.00319005	0.31
	order Selenomonadales	rs73232831	G	A	0.0636	-0.151829	0.0314932	1.87452e-06	-0.00413342	0.00344768	0.23
	order Selenomonadales	rs9423647	G	A	0.5149	0.047817	0.0105282	6.06108e-06	-0.0040295	0.00160082	0.012
	order Verrucomicrobiales	rs111862613	T	C	0.166	0.090699	0.0196746	3.73844e-06	0.00130903	0.00215894	0.54
	order Verrucomicrobiales	rs117107102	A	G	0.0447	0.204683	0.0431572	2.91823e-06	-0.00250066	0.00403196	0.54
	order Verrucomicrobiales	rs11729256	T	C	0.2386	0.0749798	0.0150177	6.73085e-07	-0.00168655	0.00182686	0.36
	order Verrucomicrobiales	rs12908520	G	A	0.4563	0.0618926	0.0130946	2.17165e-06	-0.00141554	0.00161419	0.38
	order Verrucomicrobiales	rs2602429	T	C	0.7783	-0.0746844	0.0156194	2.58297e-06	-0.00113899	0.00194856	0.56
	order Verrucomicrobiales	rs4242783	A	G	0.7127	-0.0689292	0.0147693	2.63615e-06	0.00226406	0.00182177	0.21
	order Verrucomicrobiales	rs4936098	G	A	0.66	-0.0648843	0.0135928	1.1222e-06	-0.000897075	0.00165979	0.59
	order Verrucomicrobiales	rs61779207	G	A	0.1779	-0.0758309	0.0167762	6.7228e-06	-0.000663477	0.00207748	0.75
	order Verrucomicrobiales	rs74542928	T	C	0.0785	0.112164	0.0236422	1.63222e-06	0.00233806	0.00267431	0.38
	order Verrucomicrobiales	rs9349825	A	G	0.2793	-0.0704036	0.0147128	2.53688e-06	-0.00626378	0.00181722	0.000569994
	order Verrucomicrobiales	rs941682	G	A	0.3111	-0.0631436	0.0143767	9.60993e-06	-0.00260816	0.00179212	0.15
	order Victivallales	rs1002941	A	G	0.7207	-0.105025	0.0233484	8.14836e-06	0.00200771	0.00179073	0.26
	order Victivallales	rs11770843	C	T	0.2594	0.109431	0.0234879	1.9073e-06	0.00446404	0.00178739	0.0129999
	order Victivallales	rs17114848	G	A	0.1093	0.152377	0.0324332	4.05864e-06	-0.000924237	0.00246885	0.709999
	order Victivallales	rs2031282	A	G	0.17	0.122368	0.0270329	4.38258e-06	-0.00435022	0.00225627	0.0539995
	order Victivallales	rs2825714	A	G	0.1571	-0.13741	0.0289246	1.72211e-06	0.00352417	0.00225588	0.12
	order Victivallales	rs62570196	C	T	0.0686	-0.21635	0.0439866	1.07924e-06	0.000587774	0.00297812	0.84
	order Victivallales	rs72640280	A	G	0.0537	0.220207	0.0486196	5.18036e-06	-0.00360417	0.00343586	0.29
	order Victivallales	rs77599476	A	G	0.0656	0.230292	0.0480168	1.86132e-06	-0.00258217	0.00351891	0.46
	phylum Actinobacteria	rs11766971	C	T	0.495	-0.0476376	0.010646	9.39918e-06	0.00099767	0.00159484	0.53
	phylum Actinobacteria	rs12528285	C	T	0.0944	0.0809469	0.0180784	5.68787e-06	-0.000251904	0.00265414	0.92
	phylum Actinobacteria	rs13192624	T	C	0.2783	-0.0522862	0.0117742	9.32567e-06	0.00406359	0.00177377	0.0219999
	phylum Actinobacteria	rs1397793	A	G	0.6143	0.0521387	0.0111587	3.73766e-06	0.00284658	0.00175158	0.1
	phylum Actinobacteria	rs4429415	C	T	0.3569	0.0581908	0.0111343	2.05145e-07	-0.00266732	0.00169501	0.12
	phylum Actinobacteria	rs55888705	A	G	0.3867	0.0534221	0.0109975	1.31241e-06	-0.00124382	0.00165711	0.450001
	phylum Actinobacteria	rs6496870	C	T	0.6451	-0.0510777	0.0113809	4.61743e-06	-0.00338478	0.00170321	0.0470002
	phylum Actinobacteria	rs6743026	T	C	0.174	0.0589446	0.0134622	9.88325e-06	-0.00167217	0.00204463	0.41
	phylum Actinobacteria	rs74037001	G	A	0.1113	-0.0819391	0.0165334	6.71243e-07	-0.00792129	0.00232294	0.000649995
	phylum Actinobacteria	rs75211493	G	A	0.0716	0.0840786	0.0184739	9.27193e-06	0.00474965	0.00269532	0.0779992
	phylum Actinobacteria	rs7570971	A	C	0.5099	0.086653	0.0113623	1.41351e-14	-0.00403608	0.00173779	0.02
	phylum Actinobacteria	rs80124826	T	C	0.0626	-0.124191	0.0278566	8.75427e-06	-0.00272011	0.00351435	0.44
	phylum Actinobacteria	rs8047955	G	A	0.6481	-0.0521115	0.0111192	2.66201e-06	-0.00116144	0.00167221	0.49
	phylum Actinobacteria	rs857444	C	T	0.3608	0.0507315	0.0109885	3.80347e-06	-0.000509253	0.0016782	0.760001
	phylum Actinobacteria	rs9833771	C	T	0.4423	-0.0490077	0.0106564	4.07437e-06	0.00241729	0.00159648	0.13
	phylum Bacteroidetes	rs111845179	T	C	0.0616	0.104177	0.0213837	6.47187e-07	-0.000553524	0.00346427	0.87
	phylum Bacteroidetes	rs17343978	A	C	0.2604	-0.0556041	0.0120272	7.2247e-06	0.00121898	0.00183965	0.51
	phylum Bacteroidetes	rs2032750	C	T	0.5487	0.0510857	0.0106804	1.70836e-06	-0.00325702	0.00160485	0.0420001
	phylum Bacteroidetes	rs62531359	T	G	0.1451	0.0657788	0.0149886	8.42326e-06	0.00303338	0.00232185	0.19
	phylum Bacteroidetes	rs62575403	C	T	0.0437	0.145424	0.0311079	2.95951e-06	-0.00314875	0.00368384	0.39
	phylum Bacteroidetes	rs6586324	T	C	0.4533	0.0477792	0.0105437	7.36885e-06	-0.00312404	0.00159924	0.051
	phylum Bacteroidetes	rs72706335	T	C	0.0656	-0.223193	0.0493382	7.13116e-06	0.0046211	0.00366102	0.21
	phylum Bacteroidetes	rs73512608	G	A	0.0527	-0.123117	0.0236743	2.53893e-07	-0.0055802	0.00372229	0.13
	phylum Bacteroidetes	rs73846128	A	G	0.17	-0.0664262	0.0133481	4.783e-07	-0.00024256	0.00210483	0.91
	phylum Bacteroidetes	rs73975615	G	A	0.0109	-0.207163	0.0442629	1.20412e-06	0.00801768	0.00871405	0.36
	phylum Bacteroidetes	rs7999780	G	A	0.2207	0.0543635	0.0124067	9.46651e-06	6.84009e-05	0.00198947	0.97
	phylum Bacteroidetes	rs929878	T	C	0.7555	0.0540001	0.0121526	6.51118e-06	-0.00435907	0.00181517	0.016
	phylum Cyanobacteria	rs12555298	G	A	0.175	0.0974327	0.0219351	8.0863e-06	2.88765e-05	0.00206492	0.99
	phylum Cyanobacteria	rs2585223	T	C	0.1531	0.111364	0.0247743	8.85727e-06	0.00180393	0.00227772	0.43
	phylum Cyanobacteria	rs584122	T	C	0.9334	0.151774	0.0326827	4.22776e-06	-0.00280521	0.00315766	0.37
	phylum Cyanobacteria	rs61972390	T	C	0.168	0.107346	0.0242469	9.11381e-06	0.00125648	0.00217965	0.56
	phylum Cyanobacteria	rs7148504	T	G	0.6948	-0.0800404	0.0176621	6.62384e-06	-0.00465198	0.00170159	0.00629999
	phylum Cyanobacteria	rs76531781	T	C	0.0497	-0.231868	0.0493393	2.87336e-06	-0.000742059	0.00362643	0.84
	phylum Cyanobacteria	rs789068	G	A	0.172	-0.111385	0.0212922	1.5717e-07	-0.00123476	0.00213158	0.56
	phylum Cyanobacteria	rs9864379	T	C	0.1133	-0.138933	0.0268045	2.03334e-07	0.00297068	0.00258459	0.25
	phylum Euryarchaeota	rs10202904	G	T	0.5328	0.115986	0.0230271	6.18885e-07	-0.000370514	0.00161852	0.82
	phylum Euryarchaeota	rs11022995	A	G	0.5467	0.10373	0.0228889	7.73001e-06	-0.00157212	0.00160068	0.33
	phylum Euryarchaeota	rs34928225	T	C	0.0755	0.19977	0.0425421	4.33092e-06	-0.00178629	0.00293522	0.54
	phylum Euryarchaeota	rs45498998	G	A	0.1849	-0.131882	0.029229	5.32451e-06	-0.00446319	0.00202939	0.0280001
	phylum Euryarchaeota	rs56131665	G	A	0.0934	0.176759	0.0385787	5.30383e-06	0.00299283	0.00269287	0.27
	phylum Euryarchaeota	rs6064552	T	C	0.1978	-0.123612	0.0275749	9.3377e-06	-0.000472393	0.00191329	0.8
	phylum Euryarchaeota	rs6508769	C	T	0.835	-0.150529	0.0337091	8.12363e-06	0.00235882	0.00222411	0.29
	phylum Euryarchaeota	rs7015093	G	A	0.2634	-0.118111	0.0264389	7.19863e-06	0.00246814	0.0019343	0.2
	phylum Euryarchaeota	rs76029318	T	C	0.0646	0.214866	0.0438442	1.04621e-06	0.000485651	0.00308196	0.87
	phylum Euryarchaeota	rs7635189	A	G	0.669	-0.119983	0.0259356	4.635e-06	-0.000786886	0.00176016	0.649999
	phylum Euryarchaeota	rs77658038	A	C	0.1173	-0.160157	0.0340856	4.75423e-06	0.0021807	0.00256556	0.4
	phylum Euryarchaeota	rs894996	C	A	0.0716	0.203577	0.0440033	5.11929e-06	-0.000650489	0.00299854	0.83
	phylum Firmicutes	rs112334273	G	A	0.2455	0.0627459	0.0127415	9.26446e-07	0.00250378	0.00195165	0.2
	phylum Firmicutes	rs2009919	C	T	0.5507	-0.0536457	0.0106294	4.94721e-07	-0.00403042	0.00168236	0.017
	phylum Firmicutes	rs2273429	A	G	0.1074	-0.0702112	0.0153063	9.26232e-06	0.00267828	0.00247084	0.28
	phylum Firmicutes	rs2332027	A	G	0.5	0.0482656	0.0104823	4.04548e-06	0.000948239	0.00159761	0.55
	phylum Firmicutes	rs2547978	G	A	0.5159	-0.0465802	0.0105075	8.56841e-06	0.000140422	0.0016056	0.93
	phylum Firmicutes	rs36111799	C	T	0.4264	-0.0480708	0.0105429	5.1744e-06	0.0011164	0.00162191	0.49
	phylum Firmicutes	rs3792064	G	A	0.0795	0.0897349	0.0182532	6.75492e-07	0.000583744	0.00286066	0.84
	phylum Firmicutes	rs3852931	T	C	0.5338	0.0482086	0.0105	4.52595e-06	0.000891834	0.00164291	0.59
	phylum Firmicutes	rs4750583	G	A	0.8181	-0.0616007	0.0137936	5.78562e-06	8.57705e-05	0.00202173	0.97
	phylum Firmicutes	rs56199908	T	C	0.0537	-0.186194	0.041051	8.66662e-06	-0.00194374	0.00346907	0.58
	phylum Firmicutes	rs6814436	C	T	0.8678	-0.0680205	0.0150844	6.80456e-06	0.00406563	0.00231149	0.0790005
	phylum Firmicutes	rs6815608	C	T	0.9155	-0.0935765	0.0210869	7.23852e-06	0.00659818	0.00351311	0.0599998
	phylum Firmicutes	rs7247191	T	C	0.1382	-0.0713033	0.0157424	4.73097e-06	-0.001178	0.00250052	0.64
	phylum Firmicutes	rs72738886	T	C	0.0775	0.0864609	0.0190398	7.67892e-06	-3.38779e-05	0.00271928	0.99
	phylum Firmicutes	rs72771021	C	T	0.0497	-0.141357	0.0308303	5.12436e-06	0.00405814	0.00388868	0.3
	phylum Firmicutes	rs8085381	A	G	0.8529	-0.0647291	0.0146219	8.67261e-06	0.00699409	0.00221053	0.0016
	phylum Firmicutes	rs992074	T	C	0.9652	-0.233491	0.050901	8.51609e-06	0.00263252	0.00366886	0.47
	phylum Lentisphaerae	rs1002941	A	G	0.7207	-0.107661	0.0233382	4.30884e-06	0.00200771	0.00179073	0.26
	phylum Lentisphaerae	rs11770843	C	T	0.2594	0.111896	0.0234776	1.13813e-06	0.00446404	0.00178739	0.0129999
	phylum Lentisphaerae	rs17114848	G	A	0.1093	0.148972	0.0324162	6.76986e-06	-0.000924237	0.00246885	0.709999
	phylum Lentisphaerae	rs2031282	A	G	0.17	0.120412	0.0270263	5.86462e-06	-0.00435022	0.00225627	0.0539995
	phylum Lentisphaerae	rs2825714	A	G	0.1571	-0.138226	0.0289096	1.49772e-06	0.00352417	0.00225588	0.12
	phylum Lentisphaerae	rs60995569	T	G	0.0895	-0.16062	0.0336806	9.1939e-06	0.00292305	0.00289748	0.31
	phylum Lentisphaerae	rs62570196	C	T	0.0686	-0.217203	0.0439621	9.64473e-07	0.000587774	0.00297812	0.84
	phylum Lentisphaerae	rs72640280	A	G	0.0537	0.220185	0.0485947	5.19194e-06	-0.00360417	0.00343586	0.29
	phylum Lentisphaerae	rs77599476	A	G	0.0656	0.229981	0.0479918	1.90265e-06	-0.00258217	0.00351891	0.46
	phylum Proteobacteria	rs10750258	C	A	0.6064	0.0491248	0.010824	8.71907e-06	-0.000742406	0.00163453	0.649999
	phylum Proteobacteria	rs11126162	T	C	0.0885	-0.0770689	0.0187079	9.25977e-06	0.0017644	0.0031235	0.57
	phylum Proteobacteria	rs11715072	G	A	0.2893	-0.0519289	0.0115246	6.90415e-06	-0.00379851	0.00178692	0.0340001
	phylum Proteobacteria	rs12150865	C	T	0.4751	0.0511615	0.0106407	1.54085e-06	-0.00227406	0.00156973	0.15
	phylum Proteobacteria	rs12467198	C	T	0.3419	0.0498267	0.011138	6.30667e-06	-0.000558944	0.00168725	0.74
	phylum Proteobacteria	rs2347697	G	T	0.3181	0.0502281	0.0108968	4.26914e-06	0.00171737	0.00167466	0.31
	phylum Proteobacteria	rs2532663	A	G	0.9374	0.125578	0.0258034	7.4681e-07	0.00664852	0.0033564	0.0479999
	phylum Proteobacteria	rs3890996	G	T	0.4612	0.0474614	0.0105645	6.94656e-06	0.00159419	0.00160496	0.32
	phylum Proteobacteria	rs4340090	C	T	0.1252	-0.0668162	0.0153387	9.9901e-06	-6.60366e-05	0.00232852	0.98
	phylum Proteobacteria	rs6707783	C	T	0.1153	0.0849594	0.0187782	8.08593e-06	0.00152894	0.00272502	0.57
	phylum Proteobacteria	rs72771021	C	T	0.0497	0.141726	0.0309242	7.18092e-06	0.00405814	0.00388868	0.3
	phylum Proteobacteria	rs922773	C	T	0.1402	-0.0803778	0.0157851	3.67959e-07	0.00162009	0.00229642	0.48
	family Bacteroidales S24 7group	rs10872669	G	A	0.8926	0.123071	0.0275665	9.49008e-06	-0.00316113	0.0025139	0.21
	family Bacteroidales S24 7group	rs12748533	G	T	0.2972	-0.0821108	0.0172701	2.59018e-06	0.00160428	0.00177335	0.37
	family Bacteroidales S24 7group	rs17043785	T	C	0.0596	-0.176187	0.0347133	5.11835e-07	-0.00130932	0.00361862	0.719999
	family Bacteroidales S24 7group	rs1850003	A	G	0.3072	0.084048	0.0177806	2.4053e-06	-0.000357254	0.00175681	0.84
	family Bacteroidales S24 7group	rs61508842	T	C	0.1223	0.122574	0.0272389	7.82781e-06	0.00183379	0.00263014	0.49
	family Bacteroidales S24 7group	rs7217209	C	T	0.173	0.0843019	0.0187308	8.42946e-06	-0.00264491	0.00216979	0.22
	family Bacteroidales S24 7group	rs738193	T	C	0.3549	0.0847328	0.0165856	3.82164e-07	0.00244091	0.00165912	0.14
	family Bacteroidales S24 7group	rs78609301	A	G	0.2167	-0.0867065	0.0195709	7.093e-06	0.00289531	0.00200068	0.15
	family Bacteroidales S24 7group	rs941000	T	C	0.5915	-0.0850266	0.0163382	3.15559e-07	-0.00193571	0.00161727	0.23
	phylum Tenericutes	rs10108398	G	A	0.2913	0.0769142	0.0153953	1.09001e-06	0.000792074	0.00179802	0.66
	phylum Tenericutes	rs11890098	A	G	0.2555	0.074438	0.0153389	9.56577e-07	0.00284752	0.00186951	0.13
	phylum Tenericutes	rs12566890	T	G	0.0954	-0.101147	0.0230978	3.65098e-06	0.00645195	0.00301167	0.032
	phylum Tenericutes	rs17214486	C	A	0.4016	0.06099	0.0135623	6.60861e-06	-0.00406347	0.00164775	0.0140001
	phylum Tenericutes	rs2464826	A	C	0.1262	0.0944239	0.0211806	8.39499e-06	-0.00298826	0.00248903	0.23
	phylum Tenericutes	rs28537087	G	A	0.164	0.0820873	0.0188312	8.07402e-06	0.0018075	0.00240632	0.450001
	phylum Tenericutes	rs3768491	G	A	0.7137	0.0681052	0.0149061	4.2335e-06	-0.00170013	0.00177154	0.34
	phylum Tenericutes	rs4885016	C	T	0.8429	0.0819606	0.0181628	7.26993e-06	0.00294107	0.00223903	0.19
	phylum Tenericutes	rs6043847	T	C	0.0696	-0.114937	0.0248606	4.55481e-06	-0.00383216	0.00333666	0.25
	phylum Tenericutes	rs72901605	T	C	0.1859	-0.0841852	0.0178119	3.25792e-06	-0.000984489	0.00203237	0.630001
	phylum Tenericutes	rs74603314	T	C	0.0457	0.221639	0.0462918	1.5569e-06	-0.00922938	0.00382137	0.016
	phylum Tenericutes	rs78169027	A	G	0.1083	-0.108283	0.0237289	5.87611e-06	-0.00255417	0.00275527	0.35
	phylum Verrucomicrobia	rs11252894	A	C	0.1978	0.0784055	0.0162769	1.10555e-06	-0.00335014	0.00202966	0.0990011
	phylum Verrucomicrobia	rs117107102	A	G	0.0447	0.204283	0.0427565	2.67935e-06	-0.00250066	0.00403196	0.54
	phylum Verrucomicrobia	rs11729256	T	C	0.2386	0.0696984	0.0146953	2.23404e-06	-0.00168655	0.00182686	0.36
	phylum Verrucomicrobia	rs12512971	A	C	0.0487	0.171057	0.0398053	9.81386e-06	-0.000950179	0.00407073	0.82
	phylum Verrucomicrobia	rs12908520	G	A	0.4563	0.0594916	0.012823	3.40447e-06	-0.00141554	0.00161419	0.38
	phylum Verrucomicrobia	rs2602429	T	C	0.7783	-0.0764148	0.0153487	8.71044e-07	-0.00113899	0.00194856	0.56
	phylum Verrucomicrobia	rs3995795	C	T	0.3181	0.0610914	0.0138592	9.7221e-06	-0.000606934	0.00173968	0.73
	phylum Verrucomicrobia	rs45598138	C	A	0.0517	-0.143901	0.03054	2.19129e-06	0.00479521	0.00360171	0.18
	phylum Verrucomicrobia	rs61779207	G	A	0.1779	-0.0755253	0.0164385	5.27971e-06	-0.000663477	0.00207748	0.75
	phylum Verrucomicrobia	rs74542928	T	C	0.0785	0.115994	0.0231324	4.08376e-07	0.00233806	0.00267431	0.38
	phylum Verrucomicrobia	rs76430504	T	C	0.0557	-0.11753	0.025458	3.49559e-06	-0.000632943	0.00331831	0.85
	phylum Verrucomicrobia	rs9349825	A	G	0.2793	-0.0660243	0.0143911	6.2748e-06	-0.00626378	0.00181722	0.000569994
	family Bifidobacteriaceae	rs10831953	G	A	0.333	0.0537537	0.0123746	9.94741e-06	-0.00213351	0.00167287	0.2
	family Bifidobacteriaceae	rs12446429	T	C	0.1362	0.0810099	0.019073	8.52884e-06	0.00151132	0.00265291	0.57
	family Bifidobacteriaceae	rs13020688	G	A	0.3529	0.0584045	0.0122081	1.57373e-06	-0.00358394	0.00165278	0.0299999
	family Bifidobacteriaceae	rs182549	T	C	0.5089	-0.11707	0.0126703	5.94155e-20	0.00520659	0.00180324	0.00389996
	family Bifidobacteriaceae	rs4957061	T	C	0.4652	0.0569873	0.0116907	1.1517e-06	0.000132104	0.00161743	0.93
	family Bifidobacteriaceae	rs540489	T	G	0.2336	-0.0632518	0.013817	5.36809e-06	0.00444931	0.00189334	0.0189998
	family Bifidobacteriaceae	rs55888705	A	G	0.3867	0.053673	0.0120586	8.66204e-06	-0.00124382	0.00165711	0.450001
	family Bifidobacteriaceae	rs6899771	A	G	0.0954	-0.0914312	0.0202604	7.27998e-06	0.00301965	0.00284428	0.29
	family Bifidobacteriaceae	rs7174549	T	C	0.6441	-0.0551726	0.0124655	6.86784e-06	-0.00317674	0.00170117	0.0619998
	family Bifidobacteriaceae	rs7322849	T	C	0.0964	0.110676	0.0200996	1.74032e-08	0.00139265	0.00346655	0.69
	family Bifidobacteriaceae	rs73797465	T	G	0.0865	-0.0942612	0.0208421	4.84953e-06	0.000547962	0.00325456	0.87
	family Bifidobacteriaceae	rs857444	C	T	0.3608	0.0553965	0.0120669	3.8249e-06	-0.000509253	0.0016782	0.760001
	family Clostridiaceae1	rs10875374	T	C	0.5517	0.0536759	0.0119436	8.09823e-06	-0.00024361	0.00160309	0.88
	family Clostridiaceae1	rs12186080	G	A	0.161	0.0748236	0.016246	5.33962e-06	-0.000552786	0.00215343	0.8
	family Clostridiaceae1	rs12341505	G	A	0.1113	0.0814503	0.0179338	4.54485e-06	-0.000838132	0.00230335	0.719999
	family Clostridiaceae1	rs2795528	G	A	0.0487	-0.180969	0.0390911	3.80627e-06	0.00096432	0.00343393	0.780001
	family Clostridiaceae1	rs2817172	C	T	0.4125	0.0563367	0.012392	5.27024e-06	0.000735486	0.00165918	0.66
	family Clostridiaceae1	rs4723021	T	C	0.0577	-0.106376	0.0241944	7.42147e-06	-0.00103441	0.00334508	0.760001
	family Clostridiaceae1	rs550843	T	C	0.1491	-0.0734787	0.0168383	7.0912e-06	0.00422482	0.00245341	0.0850002
	family Clostridiaceae1	rs56188186	A	G	0.0755	0.0967773	0.0217471	8.24442e-06	-0.00280845	0.00285434	0.33
	family Clostridiaceae1	rs62397761	A	G	0.2863	0.0615805	0.0136198	9.07716e-06	0.000149471	0.00180554	0.93
	family Clostridiaceae1	rs881532	G	A	0.5229	0.0533035	0.0119011	7.8966e-06	-0.0019424	0.00159785	0.22
	family Clostridiales vadin BB60 group	rs10517600	G	T	0.4642	-0.0626993	0.0139364	6.82763e-06	-0.00140764	0.00160003	0.38
	family Clostridiales vadin BB60 group	rs10904722	C	T	0.2813	-0.0672314	0.0147123	5.04836e-06	0.00272909	0.00171769	0.11
	family Clostridiales vadin BB60 group	rs118104867	C	T	0.0487	0.214464	0.0455098	3.43598e-06	0.00617242	0.00366678	0.0920005
	family Clostridiales vadin BB60 group	rs13409132	A	G	0.0447	-0.165419	0.0352154	4.3723e-06	-0.0027915	0.00354791	0.43
	family Clostridiales vadin BB60 group	rs17121075	G	A	0.168	0.0769254	0.0172234	7.91425e-06	-0.00375938	0.00207078	0.0690001
	family Clostridiales vadin BB60 group	rs2191834	T	G	0.7604	-0.0746375	0.0159136	2.50196e-06	0.00143303	0.00183173	0.43
	family Clostridiales vadin BB60 group	rs28691777	C	T	0.0716	0.137134	0.0266996	6.95697e-07	-0.0121159	0.00322478	0.00017
	family Clostridiales vadin BB60 group	rs34088226	A	G	0.0706	-0.117807	0.026924	7.66214e-06	0.00320198	0.00318009	0.31
	family Clostridiales vadin BB60 group	rs55682560	C	T	0.0696	-0.131519	0.0261319	4.97038e-07	0.00303673	0.00299017	0.31
	family Clostridiales vadin BB60 group	rs6588624	A	G	0.5288	0.0662317	0.0138147	1.79287e-06	-0.00144871	0.00160636	0.37
	family Clostridiales vadin BB60 group	rs66714985	A	C	0.0845	0.116908	0.0252447	4.85333e-06	0.000286359	0.00310733	0.93
	family Clostridiales vadin BB60 group	rs7226487	A	G	0.4761	-0.0643682	0.0138701	3.58286e-06	0.00114167	0.00161101	0.48
	family Clostridiales vadin BB60 group	rs7538034	T	G	0.2078	-0.078598	0.0165982	2.36706e-06	-0.00279323	0.0019328	0.15
	family Clostridiales vadin BB60 group	rs7725895	A	G	0.0895	-0.116224	0.0240367	3.94357e-06	-0.00650331	0.00323504	0.0439997
	family Clostridiales vadin BB60 group	rs989682	A	G	0.2823	0.070194	0.0155364	6.84715e-06	0.00581193	0.0017455	0.000870001
	family Coriobacteriaceae	rs11073596	G	T	0.66	-0.0510212	0.0114339	8.14442e-06	0.0013439	0.00174757	0.44
	family Coriobacteriaceae	rs11250875	T	C	0.2087	0.06075	0.0130939	4.82848e-06	0.000298936	0.0019853	0.88
	family Coriobacteriaceae	rs11656361	A	C	0.1292	0.0773006	0.017553	8.0201e-06	-0.0043426	0.00254192	0.0879995
	family Coriobacteriaceae	rs12974142	G	A	0.1083	0.0789796	0.0177205	8.51236e-06	-0.000504017	0.00260016	0.85
	family Coriobacteriaceae	rs13307134	T	C	0.7644	-0.0565686	0.0126265	7.79938e-06	-0.00329577	0.00188277	0.08
	family Coriobacteriaceae	rs1397793	A	G	0.6143	0.0498855	0.0112446	9.77372e-06	0.00284658	0.00175158	0.1
	family Coriobacteriaceae	rs1816223	G	A	0.7893	0.0586265	0.0129006	4.84117e-06	-0.000907652	0.00198243	0.649999
	family Coriobacteriaceae	rs240104	T	C	0.2445	-0.0603429	0.0126849	1.51604e-06	-0.00330891	0.00193229	0.0870001
	family Coriobacteriaceae	rs2442778	A	G	0.9543	0.116408	0.0258545	9.02693e-06	-0.00274542	0.00374106	0.46
	family Coriobacteriaceae	rs3025411	A	G	0.1044	0.0926543	0.0209468	8.26913e-06	0.00194127	0.00297417	0.51
	family Coriobacteriaceae	rs34739816	G	T	0.0815	0.0965017	0.0207666	3.88356e-06	0.00468147	0.00305672	0.13
	family Coriobacteriaceae	rs67561917	A	G	0.1421	-0.0714367	0.0154113	5.39126e-06	0.000198826	0.00235339	0.93
	family Coriobacteriaceae	rs719099	A	G	0.1362	0.0778402	0.0155815	5.43313e-07	0.00140343	0.00245281	0.57
	family Coriobacteriaceae	rs8010111	A	G	0.9354	0.103377	0.0229286	6.8962e-06	-0.00144282	0.00315339	0.649999
	family Defluviitaleaceae	rs112893842	T	C	0.0974	0.110761	0.0232545	2.7503e-06	0.000571284	0.00243794	0.81
	family Defluviitaleaceae	rs1582238	C	T	0.6282	-0.0801923	0.0167061	1.692e-06	-1.44964e-05	0.00170666	0.99
	family Defluviitaleaceae	rs17051335	C	T	0.0795	-0.134314	0.0292201	4.58121e-06	-0.00253844	0.00314823	0.42
	family Defluviitaleaceae	rs1908593	T	C	0.5378	0.070223	0.0156601	7.85905e-06	-0.00107352	0.00161148	0.51
	family Defluviitaleaceae	rs4344384	T	G	0.5258	-0.0708803	0.0156121	5.86017e-06	0.00345434	0.00160541	0.0309999
	family Defluviitaleaceae	rs4677103	A	G	0.171	0.0977203	0.0197033	9.42193e-07	0.00382115	0.002082	0.0659994
	family Defluviitaleaceae	rs540220	C	T	0.9404	0.123954	0.0289814	9.48135e-06	0.000517526	0.00300044	0.86
	family Defluviitaleaceae	rs55658617	T	C	0.0696	0.177314	0.0361844	1.40608e-06	-0.000709179	0.00295763	0.81
	family Defluviitaleaceae	rs72731813	C	T	0.0815	-0.149751	0.0293415	2.75778e-07	0.00248169	0.00290676	0.39
	family Defluviitaleaceae	rs9608282	T	G	0.0656	0.139014	0.0299429	4.60829e-06	0.0009628	0.00301755	0.75
	family Defluviitaleaceae	rs9725395	A	G	0.0875	-0.138357	0.0295185	3.41374e-06	-0.00412546	0.00296674	0.16
	family Desulfovibrionaceae	rs112381107	C	T	0.0477	0.211435	0.0456962	2.81877e-06	0.00122018	0.00369276	0.74
	family Desulfovibrionaceae	rs11599763	C	T	0.6103	0.0555931	0.0117493	2.49701e-06	-0.00251235	0.00164447	0.13
	family Desulfovibrionaceae	rs17791387	A	G	0.1412	-0.0729251	0.0154381	2.09677e-06	0.00199402	0.00207801	0.34
	family Desulfovibrionaceae	rs2692012	G	A	0.9364	-0.114231	0.0253568	1.5639e-06	-0.00203365	0.00323453	0.53
	family Desulfovibrionaceae	rs2838334	G	A	0.3231	0.0571419	0.012423	3.82375e-06	0.000180362	0.0017197	0.92
	family Desulfovibrionaceae	rs3935584	C	T	0.496	-0.0525838	0.0115757	6.78141e-06	0.00234703	0.00161343	0.15
	family Desulfovibrionaceae	rs4506934	C	T	0.1123	-0.0943381	0.020138	3.16046e-06	-0.00113828	0.00262931	0.67
	family Desulfovibrionaceae	rs6058181	C	T	0.1233	0.0834742	0.0166111	2.69911e-07	0.00576395	0.00246361	0.0189998
	family Desulfovibrionaceae	rs72647048	T	C	0.1163	-0.0770089	0.017089	9.60882e-06	-0.000151174	0.00248509	0.95
	family Desulfovibrionaceae	rs9928243	C	A	0.4254	-0.0541732	0.0117819	4.48477e-06	0.000766834	0.00162766	0.64
	family Enterobacteriaceae	rs11026530	T	C	0.1342	0.0822408	0.0186379	9.42692e-06	-0.000631423	0.00248963	0.8
	family Enterobacteriaceae	rs2374342	C	A	0.3569	0.0582927	0.0126195	4.51617e-06	0.00118039	0.00166755	0.48
	family Enterobacteriaceae	rs35673018	G	A	0.0944	0.0899642	0.0202934	7.63115e-06	-0.000373799	0.00261579	0.89
	family Enterobacteriaceae	rs504442	T	G	0.1392	0.084159	0.0189479	5.17095e-06	0.00404999	0.00250713	0.11
	family Enterobacteriaceae	rs62210023	A	G	0.3519	0.0606754	0.0130125	3.13163e-06	-0.00128837	0.00169485	0.450001
	family Enterobacteriaceae	rs78143293	A	G	0.1441	-0.0848521	0.0170415	1.19564e-06	-0.00173536	0.00221401	0.43
	family Enterobacteriaceae	rs79757635	C	A	0.161	0.0758597	0.0171286	9.31859e-06	-0.00289056	0.00230659	0.21
	class Bacilli	rs11110282	A	G	0.0676	-0.101189	0.0217379	4.85445e-06	-0.00139768	0.00327787	0.67
	class Bacilli	rs11730038	G	A	0.2406	-0.0630747	0.0128717	1.96024e-06	-0.000728871	0.00188327	0.7
	class Bacilli	rs12797734	T	C	0.2525	0.0572158	0.0126793	7.21174e-06	1.15694e-05	0.00185235	1
	class Bacilli	rs13068444	A	G	0.1928	0.0601035	0.0136407	9.53038e-06	0.00148981	0.00210672	0.48
	class Bacilli	rs1595463	C	A	0.4871	0.0476864	0.0108547	7.97389e-06	0.000225105	0.00161328	0.89
	class Bacilli	rs28564647	T	G	0.2058	-0.0613034	0.0137579	7.81196e-06	0.000888742	0.00201232	0.66
	class Bacilli	rs2952251	G	A	0.7475	0.0598868	0.0123903	1.07895e-06	-0.00065025	0.00182456	0.719999
	class Bacilli	rs34989881	A	G	0.0656	0.111056	0.0246039	6.54591e-06	-0.00248554	0.0031283	0.43
	class Bacilli	rs35344081	G	A	0.2406	0.0619529	0.0127066	1.01499e-06	-0.00583031	0.00188717	0.002
	class Bacilli	rs4028634	C	T	0.5746	-0.0520614	0.0109842	2.2076e-06	0.00212484	0.00164487	0.2
	class Bacilli	rs4459992	T	C	0.3201	0.0535854	0.0116362	4.29833e-06	0.00173082	0.00173191	0.32
	class Bacilli	rs57872228	C	T	0.171	-0.0714773	0.0146647	9.21977e-07	0.00399581	0.00222167	0.0719996
	class Bacilli	rs694949	A	G	0.1223	-0.081146	0.0180042	7.59591e-06	-0.00104779	0.00257163	0.68
	class Bacilli	rs74663707	C	T	0.0726	0.0979154	0.0224074	8.45688e-06	-0.0022887	0.00295627	0.44
	class Bacilli	rs7666190	A	C	0.9374	0.104044	0.0247934	8.46837e-06	-0.00515728	0.00351722	0.14
	class Bacilli	rs77558518	A	G	0.0646	-0.107255	0.0222879	1.33773e-06	0.00342705	0.00311687	0.27
	class Bacilli	rs78938557	T	C	0.0676	0.108007	0.0232858	1.06891e-06	-0.0018305	0.00325791	0.57
	class Bacilli	rs9581006	T	C	0.9543	-0.225309	0.0467697	1.79457e-06	-0.00653412	0.00409624	0.11
	family Erysipelotrichaceae	rs1074800	G	A	0.6014	-0.0492438	0.010887	6.14582e-06	-0.00218582	0.001681	0.19
	family Erysipelotrichaceae	rs10781552	C	T	0.3121	-0.0552212	0.0116074	2.33115e-06	-0.00283269	0.0017326	0.1
	family Erysipelotrichaceae	rs17530232	A	G	0.0765	0.10305	0.0224648	2.79126e-06	-0.00163877	0.00320764	0.61
	family Erysipelotrichaceae	rs1884466	C	T	0.4513	-0.0475363	0.0106939	9.52708e-06	-0.00259408	0.00165054	0.12
	family Erysipelotrichaceae	rs2300774	A	G	0.5924	-0.0524152	0.0106784	8.95468e-07	-0.000458558	0.00164142	0.780001
	family Erysipelotrichaceae	rs290833	T	G	0.3688	-0.0497374	0.0111376	8.02897e-06	-0.00194407	0.00167269	0.25
	family Erysipelotrichaceae	rs35161940	T	C	0.1272	-0.0806041	0.0167641	1.8451e-06	-0.00149819	0.00251539	0.55
	family Erysipelotrichaceae	rs4078432	T	C	0.8191	0.0608929	0.0133764	4.23107e-06	0.00224179	0.00208811	0.28
	family Erysipelotrichaceae	rs56970041	T	G	0.1113	0.0724145	0.0164471	5.40344e-06	0.00569031	0.00258886	0.0280001
	family Erysipelotrichaceae	rs62504403	C	T	0.2356	0.0681159	0.0127883	1.12264e-07	-0.00223051	0.00186511	0.23
	family Erysipelotrichaceae	rs7234058	T	C	0.0974	-0.0945759	0.0194091	9.12347e-07	-0.00559008	0.00266398	0.0359998
	family Erysipelotrichaceae	rs7826267	G	T	0.9254	0.0839071	0.0199131	9.28453e-06	-0.00166302	0.00319685	0.6
	family Erysipelotrichaceae	rs8003149	C	T	0.2823	0.0538798	0.0116888	4.08479e-06	0.00110299	0.0017863	0.54
	family Family XI	rs10759623	C	T	0.1809	-0.162115	0.032151	5.78309e-07	9.35512e-05	0.00208527	0.96
	family Family XI	rs11547158	A	G	0.1203	-0.177599	0.0372795	2.70222e-06	0.00162348	0.00232263	0.48
	family Family XI	rs17379710	T	C	0.4354	-0.116383	0.0252125	3.97109e-06	-8.62985e-05	0.00161075	0.96
	family Family XI	rs2155352	A	G	0.2286	-0.150538	0.0302319	6.63437e-07	-0.00136101	0.0019451	0.48
	family Family XI	rs2156611	T	C	0.492	-0.112486	0.0251099	9.42671e-06	-0.00143766	0.00160785	0.37
	family Family XI	rs3733511	A	G	0.2942	0.128253	0.0274718	3.38556e-06	0.000930361	0.001747	0.59
	family Family XI	rs488164	G	T	0.6163	-0.117998	0.025516	4.79789e-06	-0.00298717	0.00163703	0.0680002
	family Family XI	rs697771	A	G	0.4324	-0.117677	0.0251491	3.19374e-06	0.00341736	0.00162429	0.0350002
	family Family XIII	rs10404377	A	C	0.5775	0.0503183	0.011165	6.99021e-06	-0.00209465	0.00168743	0.21
	family Family XIII	rs118170811	A	G	0.0398	0.151619	0.0317112	1.80356e-06	-0.00753226	0.00351212	0.032
	family Family XIII	rs12904405	A	G	0.1024	-0.0851896	0.0192688	7.67414e-06	0.000519245	0.00277817	0.85
	family Family XIII	rs1887048	G	A	0.2237	0.0579979	0.0129602	9.65384e-06	0.000931185	0.00187879	0.62
	family Family XIII	rs3098182	T	G	0.5676	-0.0508511	0.011014	4.04027e-06	-0.000834475	0.00162609	0.61
	family Family XIII	rs4293737	A	G	0.2266	-0.112091	0.0271305	8.38475e-06	-0.00097557	0.00428535	0.82
	family Family XIII	rs482905	G	T	0.2495	0.0596528	0.012717	3.72349e-06	0.000560582	0.00184351	0.760001
	family Family XIII	rs6501525	A	G	0.3857	0.0561559	0.0115587	1.23726e-06	0.00193171	0.00167307	0.25
	family Family XIII	rs66753613	G	A	0.2048	0.0651136	0.0144251	8.08295e-06	0.000219974	0.00200591	0.91
	family Family XIII	rs6797051	C	T	0.1173	-0.0805985	0.0171364	4.89283e-06	-0.000324671	0.00243479	0.89
	family Family XIII	rs7514702	T	C	0.1769	-0.0663236	0.0141626	3.91643e-06	-0.00233104	0.00209091	0.26
	family Lachnospiraceae	rs10402491	C	T	0.1203	0.0661701	0.014851	7.58351e-06	0.000555184	0.0024298	0.82
	family Lachnospiraceae	rs11139361	C	T	0.6372	-0.0494463	0.0110503	4.26265e-06	-0.00062785	0.00165738	0.7
	family Lachnospiraceae	rs112040820	A	G	0.2704	0.0549584	0.0117086	2.41835e-06	0.00310165	0.00179471	0.0840001
	family Lachnospiraceae	rs11841382	G	T	0.0736	-0.0718128	0.017462	9.57767e-06	0.00177431	0.00296645	0.55
	family Lachnospiraceae	rs11979110	T	C	0.4473	-0.0500924	0.0105069	1.81844e-06	0.00174679	0.00159611	0.27
	family Lachnospiraceae	rs1205443	A	G	0.336	0.0501415	0.0112157	7.28836e-06	-0.00122992	0.00170873	0.47
	family Lachnospiraceae	rs12562372	G	T	0.5388	-0.0515295	0.01067	1.42945e-06	-0.000660667	0.00169607	0.7
	family Lachnospiraceae	rs12760724	A	C	0.3439	-0.0484566	0.0107934	7.26742e-06	0.000175457	0.00164081	0.91
	family Lachnospiraceae	rs13005175	G	A	0.9115	-0.0993483	0.0218395	8.37067e-06	0.0016863	0.00330723	0.61
	family Lachnospiraceae	rs146660815	T	C	0.0547	-0.215114	0.0476778	6.53236e-06	-0.0064798	0.00398559	0.1
	family Lachnospiraceae	rs2159863	A	G	0.1978	-0.0585831	0.0128742	3.69556e-06	-0.00371361	0.00195934	0.0580003
	family Lachnospiraceae	rs2910921	C	T	0.9553	-0.160302	0.035832	8.41977e-06	0.00121834	0.00388024	0.75
	family Lachnospiraceae	rs3127230	C	T	0.334	-0.0503537	0.0112201	6.20326e-06	0.0031855	0.0017014	0.061
	family Lachnospiraceae	rs35524804	T	C	0.2674	-0.0607481	0.0125216	2.44997e-06	0.00128307	0.0018643	0.49
	family Lachnospiraceae	rs7359994	C	T	0.668	0.0503142	0.0112482	5.35895e-06	-0.000176979	0.001667	0.92
	family Lachnospiraceae	rs79086868	T	C	0.1093	0.0776723	0.0164472	3.01426e-06	-0.00103478	0.00245971	0.67
	family Lachnospiraceae	rs959845	T	C	0.5547	0.0493666	0.0107801	5.16952e-06	0.001999	0.00165867	0.23
	family Lachnospiraceae	rs9929145	G	A	0.0616	-0.125721	0.0245233	2.83596e-07	-0.00119954	0.00337116	0.719999
	family Lactobacillaceae	rs11674854	C	T	0.4274	-0.0830224	0.0175267	2.59543e-06	-0.00155313	0.00164745	0.35
	family Lactobacillaceae	rs1530559	G	A	0.5676	0.0772453	0.0176921	9.6525e-06	-0.000663394	0.00161593	0.68
	family Lactobacillaceae	rs16861661	G	A	0.0497	-0.193287	0.0379293	2.70128e-07	0.00199601	0.00312369	0.52
	family Lactobacillaceae	rs62314653	C	A	0.0626	0.177082	0.0392269	6.59189e-06	0.00534547	0.00359224	0.14
	family Lactobacillaceae	rs74599091	A	G	0.0348	0.191613	0.0425039	7.6952e-06	0.0164419	0.00364291	6.4e-06
	family Lactobacillaceae	rs768253	T	G	0.3907	-0.0792344	0.0170604	3.60761e-06	-0.0018818	0.00163715	0.25
	family Lactobacillaceae	rs77478751	A	G	0.0537	-0.219178	0.0473566	5.9595e-06	0.000196018	0.00326487	0.95
	family Lactobacillaceae	rs921925	A	C	0.2624	0.0999419	0.0201687	5.77192e-07	-0.0031447	0.00196639	0.11
	family Lactobacillaceae	rs9345899	A	G	0.1312	-0.124042	0.0278946	9.44583e-06	-0.00320484	0.00254801	0.21
	family Methanobacteriaceae	rs10202904	G	T	0.5328	0.121754	0.0235357	3.01432e-07	-0.000370514	0.00161852	0.82
	family Methanobacteriaceae	rs10424197	A	G	0.675	0.111274	0.0247517	9.27897e-06	-0.000148312	0.00169523	0.93
	family Methanobacteriaceae	rs4257531	G	A	0.1143	0.164498	0.0364959	7.44338e-06	-0.000328662	0.00241268	0.89
	family Methanobacteriaceae	rs56131665	G	A	0.0934	0.178661	0.039298	6.17988e-06	0.00299283	0.00269287	0.27
	family Methanobacteriaceae	rs6508769	C	T	0.835	-0.153519	0.0344519	8.22527e-06	0.00235882	0.00222411	0.29
	family Methanobacteriaceae	rs6776814	T	C	0.0895	-0.199566	0.0411825	1.63061e-06	0.00441014	0.00269347	0.1
	family Methanobacteriaceae	rs73068003	G	T	0.1223	-0.15814	0.0351803	8.44578e-06	-0.00123353	0.00239324	0.61
	family Methanobacteriaceae	rs73457410	A	G	0.0666	0.21534	0.0436695	1.40854e-06	0.000327907	0.00298204	0.91
	family Methanobacteriaceae	rs75208022	C	T	0.0765	-0.227245	0.048763	5.92107e-06	0.000148127	0.00311587	0.96
	family Methanobacteriaceae	rs894996	C	A	0.0716	0.216999	0.0449076	1.87556e-06	-0.000650489	0.00299854	0.83
	family Oxalobacteraceae	rs111966731	T	C	0.0716	0.204031	0.0445746	4.56321e-06	0.00119641	0.00335091	0.719999
	family Oxalobacteraceae	rs11246212	C	T	0.8748	-0.13607	0.0291797	4.50837e-06	-0.00397778	0.00240154	0.0980009
	family Oxalobacteraceae	rs12002250	A	C	0.0596	0.196145	0.044523	5.53197e-06	-0.00498076	0.00347034	0.15
	family Oxalobacteraceae	rs1569853	T	C	0.1382	-0.140043	0.0281704	7.45178e-07	-0.00439082	0.00221351	0.0470002
	family Oxalobacteraceae	rs17138946	G	T	0.0467	-0.189444	0.0430248	8.09003e-06	-0.00111881	0.00344378	0.75
	family Oxalobacteraceae	rs36057338	G	T	0.0755	0.181604	0.0398742	6.25792e-06	0.0013477	0.00314712	0.67
	family Oxalobacteraceae	rs4428215	G	A	0.2604	0.12561	0.0230053	4.87933e-08	0.000678109	0.00190967	0.719999
	family Oxalobacteraceae	rs561239	A	G	0.2823	0.105525	0.0236769	7.19383e-06	-0.0008944	0.00187598	0.630001
	family Oxalobacteraceae	rs6000536	C	T	0.2107	-0.118383	0.0241355	7.3872e-07	-0.00156823	0.00200209	0.43
	family Oxalobacteraceae	rs62435498	C	A	0.0646	0.181521	0.0400608	7.4583e-06	0.00120644	0.00329837	0.709999
	family Oxalobacteraceae	rs736744	T	C	0.5845	-0.105642	0.0200648	1.49417e-07	0.00224909	0.00163433	0.17
	family Oxalobacteraceae	rs7993559	A	C	0.5378	-0.0921059	0.0201114	5.03733e-06	-0.000301246	0.00164499	0.85
	family Oxalobacteraceae	rs80330081	A	C	0.0656	-0.18756	0.0423688	6.64003e-06	0.000201682	0.00329146	0.95
	family Oxalobacteraceae	rs934049	G	A	0.2276	0.109751	0.0238636	4.21143e-06	0.00118344	0.00189692	0.53
	family Pasteurellaceae	rs10965428	C	A	0.0795	-0.119902	0.0258219	4.29151e-06	-0.00407115	0.00293655	0.17
	family Pasteurellaceae	rs111582866	G	A	0.1014	-0.113957	0.0256403	7.06627e-06	0.00172852	0.00260862	0.51
	family Pasteurellaceae	rs12050685	A	G	0.3598	-0.0670948	0.015239	9.18523e-06	0.00188958	0.00162942	0.25
	family Pasteurellaceae	rs16970009	A	G	0.0437	0.187381	0.0429572	7.31526e-06	0.000533207	0.00376519	0.89
	family Pasteurellaceae	rs35510	A	G	0.0785	0.122729	0.0264958	4.01578e-06	-0.00227276	0.00274096	0.41
	family Pasteurellaceae	rs4822728	T	C	0.4374	0.0685479	0.0149032	4.71846e-06	-0.00280378	0.00164816	0.089
	family Pasteurellaceae	rs6972479	A	G	0.2425	-0.0781862	0.0175366	7.74819e-06	0.000681628	0.00190448	0.719999
	family Pasteurellaceae	rs72756943	G	A	0.0855	0.13988	0.0303029	3.3522e-06	0.00055618	0.00296532	0.85
	family Pasteurellaceae	rs73139353	A	C	0.0646	-0.222573	0.0484634	8.71325e-06	0.0025077	0.00386929	0.52
	family Pasteurellaceae	rs76022354	C	T	0.0328	0.24289	0.0500406	1.82856e-06	0.000810621	0.00389725	0.84
	family Pasteurellaceae	rs78909003	T	C	0.0497	-0.241159	0.0498372	2.04894e-06	-0.00905267	0.00359444	0.012
	family Pasteurellaceae	rs9382510	C	T	0.2455	-0.0881865	0.0169965	2.476e-07	0.00055892	0.00188795	0.77
	family Pasteurellaceae	rs9895850	T	C	0.0497	-0.176406	0.041017	9.0826e-06	0.00454583	0.00363823	0.21
	family Pasteurellaceae	rs9938097	C	T	0.6332	0.0710386	0.0158024	8.22602e-06	-0.000388212	0.00171454	0.82
	family Peptococcaceae	rs117452796	A	G	0.0676	-0.257982	0.0549569	3.15297e-06	-0.00143504	0.00357496	0.69
	family Peptococcaceae	rs12144792	C	T	0.3588	0.064399	0.0141246	5.82237e-06	0.00454621	0.00162967	0.00530005
	family Peptococcaceae	rs12634826	T	G	0.2952	-0.0739885	0.0150931	1.01109e-06	-0.000895902	0.00173921	0.61
	family Peptococcaceae	rs12992764	T	G	0.4026	0.0684213	0.0141137	1.46157e-06	-0.000720182	0.00165896	0.66
	family Peptococcaceae	rs150600492	A	C	0.0626	0.135774	0.0289757	2.31308e-06	0.00125081	0.00311174	0.69
	family Peptococcaceae	rs35703006	G	T	0.2157	0.0812655	0.0164355	4.94778e-07	0.00239756	0.00198434	0.23
	family Peptococcaceae	rs4990837	G	A	0.826	-0.0910387	0.0185869	1.74193e-06	0.000169568	0.00225702	0.94
	family Peptococcaceae	rs75430375	C	T	0.0646	-0.147941	0.0317498	3.40847e-06	-0.00893096	0.0031823	0.005
	family Peptococcaceae	rs75898026	A	G	0.1829	-0.0821779	0.0173541	2.02209e-06	-0.00387889	0.002041	0.0569994
	family Peptostreptococcaceae	rs10805326	A	G	0.7217	-0.0566637	0.012276	4.03395e-06	0.00105374	0.00173781	0.54
	family Peptostreptococcaceae	rs117020988	C	T	0.0636	0.182411	0.0372126	1.02795e-06	-0.00179169	0.00363539	0.62
	family Peptostreptococcaceae	rs12377846	C	A	0.0487	-0.252	0.0511627	7.26256e-07	-0.00496899	0.00373146	0.18
	family Peptostreptococcaceae	rs12986312	T	G	0.3221	0.0571818	0.0125947	5.76713e-06	-0.000653229	0.00173948	0.709999
	family Peptostreptococcaceae	rs1467258	G	A	0.167	0.072584	0.0162321	7.89805e-06	3.50643e-05	0.00225295	0.99
	family Peptostreptococcaceae	rs1520207	T	C	0.5626	-0.0525658	0.0112476	3.16548e-06	0.000967127	0.00162003	0.55
	family Peptostreptococcaceae	rs4692811	C	T	0.2644	0.0642075	0.0126913	4.21124e-07	-0.000252387	0.00180765	0.89
	family Peptostreptococcaceae	rs59865771	C	T	0.2813	-0.0573764	0.0127192	7.69024e-06	0.00250749	0.00185419	0.18
	family Peptostreptococcaceae	rs59987323	C	T	0.4274	-0.0537078	0.011443	2.70085e-06	0.00156204	0.00174349	0.37
	family Peptostreptococcaceae	rs61841503	G	A	0.1372	0.0919658	0.0161331	9.80122e-09	-0.00572151	0.00213391	0.00729995
	family Peptostreptococcaceae	rs6721459	G	A	0.4394	-0.0509823	0.0111975	5.07762e-06	0.000116121	0.00160017	0.94
	family Peptostreptococcaceae	rs76982728	T	C	0.0388	0.124203	0.0266923	3.24056e-06	-0.00296996	0.00348462	0.39
	family Peptostreptococcaceae	rs77540684	T	G	0.0517	0.106725	0.0245638	8.13711e-06	-0.00144009	0.00351455	0.68
	family Peptostreptococcaceae	rs9573937	A	G	0.1769	-0.0693637	0.0142907	1.70589e-06	0.00325449	0.0019964	0.1
	class Bacteroidia	rs11146701	A	G	0.4254	0.0473596	0.010541	7.08223e-06	0.000676851	0.00162222	0.68
	class Bacteroidia	rs111845179	T	C	0.0616	0.102648	0.0213843	9.23996e-07	-0.000553524	0.00346427	0.87
	class Bacteroidia	rs17343978	A	C	0.2604	-0.0552057	0.0120278	8.3593e-06	0.00121898	0.00183965	0.51
	class Bacteroidia	rs2032750	C	T	0.5487	0.0508393	0.0106807	1.91509e-06	-0.00325702	0.00160485	0.0420001
	class Bacteroidia	rs2363574	T	C	0.9682	0.222741	0.0508055	9.93482e-06	0.00149743	0.00583861	0.8
	class Bacteroidia	rs4146051	G	A	0.9443	0.107377	0.0245661	8.76436e-06	-0.00216027	0.00384253	0.57
	class Bacteroidia	rs4916508	A	G	0.5646	0.0466729	0.0105312	8.4711e-06	-0.000945636	0.00160643	0.56
	class Bacteroidia	rs55773148	G	A	0.0527	-0.121514	0.0236759	3.89583e-07	-0.00556455	0.00372233	0.13
	class Bacteroidia	rs62531359	T	G	0.1451	0.0655728	0.0149891	9.08657e-06	0.00303338	0.00232185	0.19
	class Bacteroidia	rs62575403	C	T	0.0437	0.140055	0.0311128	7.06122e-06	-0.00314875	0.00368384	0.39
	class Bacteroidia	rs72706335	T	C	0.0656	-0.22241	0.0493458	7.65526e-06	0.0046211	0.00366102	0.21
	class Bacteroidia	rs73975615	G	A	0.0109	-0.207018	0.0442633	1.21616e-06	0.00801768	0.00871405	0.36
	class Bacteroidia	rs7631304	G	A	0.17	-0.0645771	0.0132957	8.36778e-07	-0.000356193	0.00210344	0.87
	class Bacteroidia	rs79585701	A	C	0.1292	0.0646823	0.0149628	9.98596e-06	0.00245567	0.00220251	0.26
	class Bacteroidia	rs929878	T	C	0.7555	0.0548532	0.012153	4.7338e-06	-0.00435907	0.00181517	0.016
	family Porphyromonadaceae	rs10762312	A	G	0.7386	0.052368	0.0118814	8.70362e-06	0.00282705	0.00183998	0.12
	family Porphyromonadaceae	rs10858364	G	T	0.2763	0.055316	0.012085	4.31062e-06	0.0053943	0.00194851	0.00560003
	family Porphyromonadaceae	rs17065783	A	G	0.2237	-0.059133	0.0122235	1.79349e-06	-0.00129514	0.00186447	0.49
	family Porphyromonadaceae	rs1980561	A	G	0.3857	-0.0485289	0.0109284	8.9454e-06	0.00300143	0.00165934	0.0700003
	family Porphyromonadaceae	rs35233670	T	C	0.4414	-0.0473576	0.010602	7.90988e-06	-0.00400373	0.00161418	0.0129999
	family Porphyromonadaceae	rs35961441	A	C	0.0736	0.0915257	0.0207306	8.37394e-06	-0.00376062	0.00288674	0.19
	family Porphyromonadaceae	rs6953849	A	G	0.1471	0.0718149	0.0150724	2.44478e-06	-0.0059993	0.00226484	0.00809991
	family Porphyromonadaceae	rs7330827	T	C	0.0755	-0.103842	0.0237355	8.04896e-06	0.000486797	0.00308526	0.87
	family Porphyromonadaceae	rs864093	A	C	0.2565	-0.0527939	0.0117499	9.59798e-06	0.00068403	0.00177305	0.7
	family Prevotellaceae	rs12057990	C	T	0.2406	0.0589878	0.0132268	8.9747e-06	0.00295046	0.00182716	0.11
	family Prevotellaceae	rs12118202	T	C	0.1899	-0.0751986	0.0147265	5.5423e-07	0.000608414	0.00196052	0.760001
	family Prevotellaceae	rs13069367	A	C	0.3549	-0.0539768	0.0119687	7.39486e-06	-0.000425463	0.00168016	0.8
	family Prevotellaceae	rs148376875	T	G	0.1203	0.084515	0.0179163	2.08027e-06	0.00401558	0.00244487	0.1
	family Prevotellaceae	rs2206482	T	G	0.4423	-0.0569105	0.0117486	1.30377e-06	0.000244733	0.00160953	0.88
	family Prevotellaceae	rs2278540	G	A	0.326	0.0554249	0.0123265	8.43587e-06	0.00123722	0.0016948	0.47
	family Prevotellaceae	rs34660375	A	G	0.1909	-0.0805894	0.0178291	7.40321e-06	1.45916e-05	0.00244524	1
	family Prevotellaceae	rs3758087	C	T	0.7078	-0.0564199	0.0124655	8.60578e-06	-0.000949787	0.0016962	0.58
	family Prevotellaceae	rs3860225	A	G	0.1382	0.083936	0.0167936	5.4968e-07	-0.00193079	0.00231677	0.4
	family Prevotellaceae	rs4493272	T	C	0.4712	-0.0604992	0.0118027	3.02315e-07	0.00153158	0.00163237	0.35
	family Prevotellaceae	rs4685827	T	C	0.2237	-0.0679529	0.0145407	2.77192e-06	0.00388302	0.00197142	0.0490004
	family Prevotellaceae	rs7252711	G	A	0.8728	0.0740876	0.0161926	5.56583e-06	0.00543412	0.00237557	0.0219999
[truncated: 688 more rows]

## Sheet: S6
	Supplementary Table S6 Instrumental variables used in MR analysis of the association between gut microbiota and insomnia.
[truncated: 2,310 more rows]

[truncated: 39 more sheets: S7, S8, S9, S10, S11, S12, S13, S14, S15, S16, S17, S18, S19, S20, S21, S22, S23, S24, S25, S26 …]
